# Supplementary material for: Chiral nanocrystals grown from MoS2 nanosheets enable photothermally modulated enantioselective release of antimicrobial drugs
Source: Nat Commun. 2022 Nov 26;13:7289. doi: 10.1038/s41467-022-35016-8 (PMC9701227; doi:10.1038/s41467-022-35016-8)
Supplement: Supplementary file 7 — Source Data [file 41467_2022_35016_MOESM7_ESM.xlsx]

## Sheet: Figure 1a
L-Cys (0.0 μM)			L-Cys (0.4 μM)			L-Cys (0.8 μM)			L-Cys (1.2 μM)			L-Cys (1.6 μM)			L-Cys (2.0 μM)
Wavelength (nm)	Absorbance (Normalized)		Wavelength (nm)	Absorbance (Normalized)		Wavelength (nm)	Absorbance (Normalized)		Wavelength (nm)	Absorbance (Normalized)		Wavelength (nm)	Absorbance (Normalized)		Wavelength (nm)	Absorbance (Normalized)
400	0.65051		400	0.68182		400	0.71362		400	0.61033		400	0.60914		400	0.55689
401	0.64906		401	0.68182		401	0.70892		401	0.61033		401	0.61007		401	0.5509
402	0.64834		402	0.67727		402	0.70892		402	0.61033		402	0.60914		402	0.5509
403	0.64689		403	0.67727		403	0.70892		403	0.61033		403	0.60914		403	0.5509
404	0.64616		404	0.67727		404	0.70892		404	0.61033		404	0.60728		404	0.5509
405	0.64472		405	0.67727		405	0.70892		405	0.61033		405	0.60728		405	0.5509
406	0.64327		406	0.67273		406	0.70892		406	0.61033		406	0.60634		406	0.5509
407	0.64255		407	0.67727		407	0.70892		407	0.61033		407	0.60634		407	0.5509
408	0.64182		408	0.67727		408	0.70892		408	0.61033		408	0.60448		408	0.5509
409	0.64038		409	0.67273		409	0.70892		409	0.61033		409	0.60354		409	0.5509
410	0.63965		410	0.67273		410	0.70423		410	0.60563		410	0.60354		410	0.5509
411	0.63821		411	0.67273		411	0.70423		411	0.60563		411	0.60261		411	0.5509
412	0.63676		412	0.67273		412	0.70423		412	0.60563		412	0.60168		412	0.54491
413	0.63676		413	0.67273		413	0.70423		413	0.60563		413	0.60075		413	0.54491
414	0.63531		414	0.66818		414	0.70423		414	0.60563		414	0.59981		414	0.54491
415	0.63386		415	0.66818		415	0.70423		415	0.60563		415	0.59888		415	0.54491
416	0.63531		416	0.67273		416	0.70423		416	0.60563		416	0.60075		416	0.54491
417	0.63097		417	0.66364		417	0.69484		417	0.60094		417	0.59701		417	0.54491
418	0.63025		418	0.66364		418	0.69953		418	0.60094		418	0.59515		418	0.53892
419	0.6288		419	0.66818		419	0.69953		419	0.59624		419	0.59515		419	0.53892
420	0.62808		420	0.66364		420	0.69484		420	0.59624		420	0.59328		420	0.53892
421	0.62663		421	0.66364		421	0.69484		421	0.59624		421	0.59328		421	0.53892
422	0.6259		422	0.66364		422	0.69484		422	0.59624		422	0.59235		422	0.53892
423	0.62446		423	0.66364		423	0.69484		423	0.59624		423	0.59142		423	0.53892
424	0.62373		424	0.66364		424	0.69484		424	0.59155		424	0.59049		424	0.53293
425	0.62301		425	0.65909		425	0.69484		425	0.59624		425	0.58955		425	0.53293
426	0.62156		426	0.65909		426	0.69484		426	0.59155		426	0.58862		426	0.53892
427	0.62012		427	0.65909		427	0.69014		427	0.59155		427	0.58769		427	0.53293
428	0.62012		428	0.65909		428	0.69014		428	0.59155		428	0.58675		428	0.53293
429	0.61867		429	0.65909		429	0.69014		429	0.59155		429	0.58582		429	0.53293
430	0.61722		430	0.65455		430	0.69014		430	0.59155		430	0.58489		430	0.53293
431	0.6165		431	0.65455		431	0.68545		431	0.59155		431	0.58396		431	0.53293
432	0.61505		432	0.65455		432	0.69014		432	0.59155		432	0.58302		432	0.53293
433	0.61433		433	0.65455		433	0.69014		433	0.59155		433	0.58209		433	0.52695
434	0.6136		434	0.65455		434	0.69014		434	0.58685		434	0.58116		434	0.53293
435	0.61216		435	0.65455		435	0.68545		435	0.58685		435	0.58022		435	0.52695
436	0.61071		436	0.65455		436	0.68545		436	0.58685		436	0.57836		436	0.52695
437	0.60926		437	0.65		437	0.68545		437	0.58685		437	0.57743		437	0.52695
438	0.60854		438	0.65		438	0.68545		438	0.58685		438	0.57649		438	0.52695
439	0.60781		439	0.65		439	0.68075		439	0.58216		439	0.57649		439	0.52695
440	0.60637		440	0.65		440	0.68075		440	0.58216		440	0.57463		440	0.52096
441	0.60492		441	0.65		441	0.68075		441	0.58216		441	0.57369		441	0.52695
442	0.6042		442	0.64545		442	0.68075		442	0.58216		442	0.57276		442	0.52096
443	0.60275		443	0.64545		443	0.68075		443	0.58216		443	0.57183		443	0.52096
444	0.60203		444	0.64545		444	0.68075		444	0.57746		444	0.56996		444	0.52096
445	0.60058		445	0.64545		445	0.67606		445	0.57746		445	0.56903		445	0.52096
446	0.59986		446	0.64091		446	0.67606		446	0.57746		446	0.56716		446	0.52096
447	0.59913		447	0.64091		447	0.67606		447	0.57746		447	0.56716		447	0.52096
448	0.59768		448	0.64091		448	0.67606		448	0.57746		448	0.56623		448	0.51497
449	0.59696		449	0.64091		449	0.67606		449	0.57746		449	0.56437		449	0.51497
450	0.59551		450	0.64091		450	0.67136		450	0.57277		450	0.56343		450	0.51497
451	0.59407		451	0.63636		451	0.67136		451	0.57277		451	0.56157		451	0.51497
452	0.59262		452	0.63636		452	0.67136		452	0.57277		452	0.56063		452	0.51497
453	0.5919		453	0.63636		453	0.67136		453	0.57277		453	0.5597		453	0.50898
454	0.59045		454	0.63636		454	0.66667		454	0.56808		454	0.55784		454	0.50898
455	0.58973		455	0.63636		455	0.66667		455	0.56808		455	0.5569		455	0.50898
456	0.58828		456	0.63182		456	0.66667		456	0.56808		456	0.55597		456	0.50898
457	0.58683		457	0.63182		457	0.66197		457	0.56338		457	0.5541		457	0.50898
458	0.58611		458	0.63182		458	0.66197		458	0.56338		458	0.55317		458	0.50299
459	0.58538		459	0.63182		459	0.66197		459	0.56338		459	0.55131		459	0.50299
460	0.58466		460	0.62727		460	0.65728		460	0.56338		460	0.54944		460	0.50299
461	0.58321		461	0.62727		461	0.65728		461	0.55869		461	0.54757		461	0.50299
462	0.58177		462	0.62727		462	0.65728		462	0.55869		462	0.54664		462	0.49701
463	0.58032		463	0.62273		463	0.65728		463	0.55869		463	0.54571		463	0.49701
464	0.58032		464	0.62273		464	0.65258		464	0.55869		464	0.54384		464	0.49701
465	0.57959		465	0.62273		465	0.65258		465	0.55399		465	0.54198		465	0.49701
466	0.57887		466	0.62273		466	0.65258		466	0.55399		466	0.54011		466	0.49102
467	0.57742		467	0.61818		467	0.64789		467	0.5493		467	0.53918		467	0.49102
468	0.5767		468	0.61818		468	0.64789		468	0.5493		468	0.53731		468	0.49102
469	0.57598		469	0.61364		469	0.64789		469	0.5493		469	0.53545		469	0.49102
470	0.57598		470	0.61364		470	0.64319		470	0.5446		470	0.53358		470	0.48503
471	0.57525		471	0.61364		471	0.64319		471	0.5446		471	0.53265		471	0.48503
472	0.57453		472	0.61364		472	0.64319		472	0.5446		472	0.53078		472	0.48503
473	0.57381		473	0.61364		473	0.6385		473	0.53991		473	0.52892		473	0.48503
474	0.57381		474	0.60909		474	0.6385		474	0.53991		474	0.52799		474	0.47904
475	0.57381		475	0.60909		475	0.6385		475	0.53521		475	0.52612		475	0.47904
476	0.57381		476	0.60909		476	0.6338		476	0.53521		476	0.52519		476	0.47904
477	0.57381		477	0.60909		477	0.6338		477	0.53521		477	0.52425		477	0.47904
478	0.57381		478	0.60909		478	0.6338		478	0.53521		478	0.52239		478	0.47305
479	0.57453		479	0.60909		479	0.6338		479	0.53052		479	0.52146		479	0.47305
480	0.57525		480	0.60455		480	0.6338		480	0.53052		480	0.52052		480	0.47305
481	0.57598		481	0.60455		481	0.6338		481	0.53052		481	0.51959		481	0.47305
482	0.5767		482	0.60455		482	0.62911		482	0.52582		482	0.51866		482	0.47305
483	0.57815		483	0.60455		483	0.62911		483	0.52582		483	0.51772		483	0.46707
484	0.57887		484	0.60455		484	0.62911		484	0.52582		484	0.51679		484	0.46707
485	0.58032		485	0.60455		485	0.62911		485	0.52113		485	0.51586		485	0.46707
486	0.58177		486	0.60455		486	0.62911		486	0.52582		486	0.51493		486	0.46707
487	0.58394		487	0.60455		487	0.62911		487	0.52113		487	0.51493		487	0.46707
488	0.58611		488	0.60455		488	0.62911		488	0.52113		488	0.51493		488	0.46108
489	0.58828		489	0.60455		489	0.62911		489	0.52113		489	0.51399		489	0.46707
490	0.59117		490	0.60909		490	0.62911		490	0.52113		490	0.51399		490	0.46108
491	0.59407		491	0.60909		491	0.62911		491	0.52113		491	0.51306		491	0.46108
492	0.59696		492	0.60909		492	0.62911		492	0.51643		492	0.51306		492	0.46108
493	0.60058		493	0.61364		493	0.62911		493	0.52113		493	0.51399		493	0.46108
494	0.6042		494	0.61364		494	0.62911		494	0.52113		494	0.51493		494	0.46108
495	0.60854		495	0.61818		495	0.6338		495	0.51643		495	0.51493		495	0.46108
496	0.61288		496	0.61818		496	0.6338		496	0.52113		496	0.51586		496	0.46108
497	0.61795		497	0.62273		497	0.6385		497	0.52113		497	0.51586		497	0.46108
498	0.62301		498	0.62273		498	0.6385		498	0.52113		498	0.51679		498	0.46108
499	0.6288		499	0.62727		499	0.6385		499	0.52113		499	0.51772		499	0.46108
500	0.63386		500	0.63182		500	0.64319		500	0.52113		500	0.51866		500	0.46108
501	0.64038		501	0.63636		501	0.64319		501	0.52113		501	0.51959		501	0.46108
502	0.64616		502	0.64091		502	0.64789		502	0.52113		502	0.52146		502	0.46707
503	0.65268		503	0.64091		503	0.64789		503	0.52113		503	0.52239		503	0.46707
504	0.65919		504	0.65		504	0.65258		504	0.52582		504	0.52332		504	0.46707
505	0.6657		505	0.65		505	0.65258		505	0.52582		505	0.52425		505	0.46707
506	0.67221		506	0.65455		506	0.65728		506	0.52582		506	0.52612		506	0.46707
507	0.67945		507	0.65909		507	0.66197		507	0.52582		507	0.52799		507	0.46707
508	0.68741		508	0.66364		508	0.66667		508	0.53052		508	0.52892		508	0.46707
509	0.69465		509	0.67273		509	0.66667		509	0.53052		509	0.53172		509	0.46707
510	0.70188		510	0.67727		510	0.67136		510	0.53521		510	0.53265		510	0.46707
511	0.70984		511	0.68182		511	0.67606		511	0.53521		511	0.53358		511	0.47305
512	0.7178		512	0.68636		512	0.67606		512	0.53521		512	0.53545		512	0.47305
513	0.72576		513	0.69091		513	0.68075		513	0.53521		513	0.53638		513	0.47305
514	0.73372		514	0.69545		514	0.68545		514	0.53521		514	0.53825		514	0.47305
515	0.74096		515	0.70455		515	0.69014		515	0.53521		515	0.54011		515	0.47305
516	0.74891		516	0.70909		516	0.69484		516	0.53991		516	0.54198		516	0.47305
517	0.75687		517	0.71364		517	0.69953		517	0.53991		517	0.54198		517	0.47904
518	0.76483		518	0.71818		518	0.69953		518	0.53991		518	0.54384		518	0.47904
519	0.77279		519	0.72727		519	0.70423		519	0.53991		519	0.54571		519	0.47904
520	0.78003		520	0.73182		520	0.70892		520	0.5446		520	0.54664		520	0.47904
521	0.78799		521	0.73636		521	0.71362		521	0.5446		521	0.54851		521	0.47904
522	0.79522		522	0.74091		522	0.71362		522	0.5493		522	0.55037		522	0.47904
523	0.80318		523	0.74545		523	0.71831		523	0.5493		523	0.55131		523	0.47904
524	0.81114		524	0.75455		524	0.723		524	0.5493		524	0.55224		524	0.47904
525	0.8191		525	0.75909		525	0.7277		525	0.5493		525	0.55317		525	0.48503
526	0.82634		526	0.76818		526	0.73239		526	0.5493		526	0.5541		526	0.48503
527	0.83357		527	0.77273		527	0.73239		527	0.55399		527	0.55597		527	0.48503
528	0.84153		528	0.77727		528	0.73709		528	0.55399		528	0.5569		528	0.48503
529	0.84805		529	0.78182		529	0.74178		529	0.55399		529	0.55877		529	0.48503
530	0.85601		530	0.79091		530	0.74648		530	0.55869		530	0.55877		530	0.48503
531	0.86324		531	0.79545		531	0.75117		531	0.55869		531	0.56063		531	0.48503
532	0.86975		532	0.8		532	0.75587		532	0.55869		532	0.56157		532	0.48503
533	0.87699		533	0.80909		533	0.75587		533	0.56338		533	0.56343		533	0.48503
534	0.88423		534	0.81818		534	0.76056		534	0.56338		534	0.56343		534	0.48503
535	0.89146		535	0.82273		535	0.76526		535	0.56338		535	0.5653		535	0.49102
536	0.90159		536	0.82727		536	0.76995		536	0.56338		536	0.5681		536	0.49102
537	0.90521		537	0.83182		537	0.77465		537	0.56338		537	0.56623		537	0.48503
538	0.911		538	0.84091		538	0.77465		538	0.56808		538	0.56623		538	0.49102
539	0.91751		539	0.85		539	0.77934		539	0.56808		539	0.5681		539	0.49102
540	0.92402		540	0.85455		540	0.78404		540	0.56808		540	0.56903		540	0.49102
541	0.92981		541	0.85909		541	0.78873		541	0.57277		541	0.56996		541	0.49102
542	0.9356		542	0.86818		542	0.79343		542	0.57277		542	0.5709		542	0.49102
543	0.94139		543	0.87273		543	0.79812		543	0.57277		543	0.5709		543	0.49102
544	0.94645		544	0.88182		544	0.80282		544	0.57746		544	0.57276		544	0.49102
545	0.95224		545	0.88636		545	0.80282		545	0.57746		545	0.57369		545	0.49102
546	0.95731		546	0.89091		546	0.80751		546	0.57746		546	0.57463		546	0.49102
547	0.96093		547	0.9		547	0.81221		547	0.57746		547	0.57556		547	0.49102
548	0.96599		548	0.90455		548	0.8169		548	0.58216		548	0.57649		548	0.49102
549	0.97033		549	0.90909		549	0.8216		549	0.58216		549	0.57743		549	0.49701
550	0.97323		550	0.91818		550	0.82629		550	0.58685		550	0.57836		550	0.49701
551	0.97685		551	0.92273		551	0.82629		551	0.58685		551	0.57929		551	0.49701
552	0.98046		552	0.92727		552	0.83099		552	0.58685		552	0.58022		552	0.49701
553	0.98336		553	0.93182		553	0.83568		553	0.59155		553	0.58116		553	0.49701
554	0.98625		554	0.94091		554	0.84038		554	0.59155		554	0.58209		554	0.49701
555	0.98842		555	0.94091		555	0.84038		555	0.59155		555	0.58302		555	0.49701
556	0.99059		556	0.94545		556	0.84507		556	0.59624		556	0.58302		556	0.49701
557	0.99276		557	0.95		557	0.84507		557	0.59624		557	0.58396		557	0.49701
558	0.99493		558	0.95455		558	0.84977		558	0.59624		558	0.58489		558	0.50299
559	0.99638		559	0.95909		559	0.85446		559	0.60094		559	0.58582		559	0.50299
560	0.99711		560	0.96364		560	0.85915		560	0.60094		560	0.58675		560	0.50299
561	0.99855		561	0.96818		561	0.85915		561	0.60094		561	0.58769		561	0.50299
562	0.99928		562	0.97273		562	0.86385		562	0.60563		562	0.58769		562	0.50299
563	1		563	0.97273		563	0.86854		563	0.60563		563	0.58862		563	0.50299
564	1		564	0.97727		564	0.86854		564	0.60563		564	0.59049		564	0.50299
565	1		565	0.98182		565	0.87324		565	0.61033		565	0.59142		565	0.50299
566	0.99928		566	0.98636		566	0.87324		566	0.61033		566	0.59142		566	0.50299
567	0.99928		567	0.98636		567	0.87793		567	0.61502		567	0.59235		567	0.50299
568	0.99928		568	0.99091		568	0.88263		568	0.61502		568	0.59328		568	0.50299
569	0.99783		569	0.99091		569	0.88263		569	0.61972		569	0.59422		569	0.50299
570	0.99711		570	0.99091		570	0.88732		570	0.61972		570	0.59515		570	0.50299
571	0.99566		571	0.99545		571	0.89202		571	0.61972		571	0.59608		571	0.50898
572	0.99421		572	0.99545		572	0.89202		572	0.62441		572	0.59701		572	0.50898
573	0.99204		573	1		573	0.89671		573	0.62441		573	0.59795		573	0.50898
574	0.99059		574	1		574	0.89671		574	0.62911		574	0.59888		574	0.50898
575	0.98915		575	1		575	0.90141		575	0.62911		575	0.59981		575	0.50898
576	0.98625		576	1.00455		576	0.90141		576	0.62911		576	0.60075		576	0.50898
577	0.98408		577	1.00455		577	0.9061		577	0.6338		577	0.60168		577	0.50898
578	0.98191		578	1.00455		578	0.9061		578	0.6338		578	0.60261		578	0.50898
579	0.97902		579	1.00455		579	0.9108		579	0.6385		579	0.60354		579	0.50898
580	0.97612		580	1.00455		580	0.9108		580	0.6385		580	0.60448		580	0.51497
581	0.97323		581	1.00455		581	0.91549		581	0.64319		581	0.60541		581	0.51497
582	0.97033		582	1.00455		582	0.91549		582	0.64319		582	0.60634		582	0.51497
583	0.96744		583	1.00455		583	0.92019		583	0.64789		583	0.60728		583	0.51497
584	0.96382		584	1.00455		584	0.92488		584	0.64789		584	0.60821		584	0.51497
585	0.9602		585	1.00455		585	0.92488		585	0.64789		585	0.60914		585	0.51497
586	0.95658		586	1.00455		586	0.92488		586	0.65258		586	0.60914		586	0.51497
587	0.95297		587	1.00455		587	0.92958		587	0.65258		587	0.61007		587	0.51497
588	0.95007		588	1.00455		588	0.92958		588	0.65728		588	0.61194		588	0.52096
589	0.94645		589	1.00455		589	0.93427		589	0.65728		589	0.61287		589	0.52096
590	0.94211		590	1.00455		590	0.93427		590	0.66197		590	0.61381		590	0.52096
591	0.93849		591	1		591	0.93897		591	0.66197		591	0.61474		591	0.52096
592	0.93488		592	1		592	0.93897		592	0.66197		592	0.61567		592	0.52096
593	0.93126		593	1		593	0.93897		593	0.66667		593	0.6166		593	0.52096
594	0.92692		594	0.99545		594	0.94366		594	0.67136		594	0.61754		594	0.52096
595	0.92258		595	0.99545		595	0.94366		595	0.67136		595	0.61847		595	0.52096
596	0.91823		596	0.99545		596	0.94836		596	0.67136		596	0.6194		596	0.52695
597	0.91389		597	0.99091		597	0.94836		597	0.67606		597	0.62034		597	0.52695
598	0.90955		598	0.99091		598	0.95305		598	0.68075		598	0.6222		598	0.52695
599	0.90521		599	0.99091		599	0.95305		599	0.68075		599	0.6222		599	0.52695
600	0.90087		600	0.99091		600	0.95305		600	0.68545		600	0.62313		600	0.52695
601	0.89653		601	0.98636		601	0.95775		601	0.68545		601	0.62407		601	0.52695
602	0.89146		602	0.98636		602	0.95775		602	0.68545		602	0.625		602	0.52695
603	0.8864		603	0.98182		603	0.95775		603	0.69014		603	0.62687		603	0.52695
604	0.88205		604	0.98182		604	0.96244		604	0.69484		604	0.6278		604	0.53293
605	0.87699		605	0.97727		605	0.96244		605	0.69484		605	0.62873		605	0.53293
606	0.87192		606	0.97727		606	0.96714		606	0.69953		606	0.62873		606	0.53293
607	0.86758		607	0.97273		607	0.96714		607	0.69953		607	0.6306		607	0.53293
608	0.86179		608	0.97273		608	0.96714		608	0.70423		608	0.63246		608	0.53293
609	0.85673		609	0.96818		609	0.97183		609	0.70423		609	0.63246		609	0.53293
610	0.85166		610	0.96818		610	0.97183		610	0.70892		610	0.6334		610	0.53892
611	0.8466		611	0.96364		611	0.97183		611	0.70892		611	0.63433		611	0.53293
612	0.84226		612	0.95909		612	0.97183		612	0.71362		612	0.63526		612	0.53892
613	0.83719		613	0.95909		613	0.97653		613	0.71362		613	0.63619		613	0.53892
614	0.8314		614	0.95455		614	0.97653		614	0.71831		614	0.63713		614	0.53892
615	0.82634		615	0.95455		615	0.97653		615	0.71831		615	0.63806		615	0.53892
616	0.82127		616	0.95		616	0.98122		616	0.723		616	0.63993		616	0.53892
617	0.81621		617	0.94545		617	0.98122		617	0.723		617	0.64086		617	0.53892
618	0.81187		618	0.94545		618	0.98122		618	0.7277		618	0.64086		618	0.53892
619	0.8068		619	0.94091		619	0.98122		619	0.7277		619	0.64179		619	0.53892
620	0.80174		620	0.94091		620	0.98122		620	0.7277		620	0.64272		620	0.53892
621	0.79667		621	0.93636		621	0.98592		621	0.73239		621	0.64366		621	0.54491
622	0.79161		622	0.93636		622	0.98592		622	0.73239		622	0.64552		622	0.53892
623	0.78726		623	0.93182		623	0.98592		623	0.73239		623	0.64646		623	0.54491
624	0.7822		624	0.93182		624	0.98592		624	0.73709		624	0.64646		624	0.54491
625	0.77786		625	0.92727		625	0.98592		625	0.74178		625	0.64739		625	0.54491
626	0.77352		626	0.92273		626	0.99061		626	0.74178		626	0.64832		626	0.54491
627	0.76845		627	0.92273		627	0.99061		627	0.74178		627	0.65019		627	0.54491
628	0.76339		628	0.91818		628	0.99061		628	0.74648		628	0.65112		628	0.54491
629	0.75832		629	0.91818		629	0.99061		629	0.74648		629	0.65205		629	0.54491
630	0.75398		630	0.91364		630	0.99061		630	0.75117		630	0.65299		630	0.54491
631	0.74891		631	0.90909		631	0.99061		631	0.75117		631	0.65392		631	0.54491
632	0.74457		632	0.90909		632	0.99531		632	0.75587		632	0.65578		632	0.54491
633	0.74023		633	0.90455		633	0.99531		633	0.75587		633	0.65672		633	0.5509
634	0.73517		634	0.90455		634	0.99531		634	0.76056		634	0.65765		634	0.5509
635	0.7301		635	0.9		635	0.99531		635	0.76056		635	0.65858		635	0.5509
636	0.72576		636	0.89545		636	0.99531		636	0.76056		636	0.66045		636	0.5509
637	0.72142		637	0.89545		637	0.99531		637	0.76526		637	0.66231		637	0.5509
638	0.71635		638	0.89091		638	0.99531		638	0.76995		638	0.66325		638	0.5509
639	0.71201		639	0.88636		639	0.99531		639	0.76995		639	0.66418		639	0.5509
640	0.70695		640	0.88636		640	0.99531		640	0.76995		640	0.66604		640	0.55689
641	0.70188		641	0.88182		641	1		641	0.77465		641	0.66698		641	0.55689
642	0.69754		642	0.87727		642	1		642	0.77934		642	0.66884		642	0.55689
643	0.6932		643	0.87727		643	1		643	0.77934		643	0.66978		643	0.55689
644	0.68886		644	0.87273		644	1		644	0.78404		644	0.67164		644	0.55689
645	0.68379		645	0.87273		645	1		645	0.78404		645	0.67257		645	0.56287
646	0.67945		646	0.86818		646	1		646	0.78873		646	0.67444		646	0.56287
647	0.67511		647	0.86818		647	1		647	0.78873		647	0.67631		647	0.56287
648	0.67077		648	0.86364		648	1		648	0.79343		648	0.67724		648	0.56287
649	0.66643		649	0.85909		649	1		649	0.79343		649	0.6791		649	0.56287
650	0.66208		650	0.85909		650	1		650	0.79812		650	0.68004		650	0.56886
651	0.65847		651	0.85455		651	1		651	0.79812		651	0.6819		651	0.56886
652	0.65412		652	0.85		652	1		652	0.80282		652	0.6847		652	0.56886
653	0.64978		653	0.85		653	1		653	0.80282		653	0.68657		653	0.56886
654	0.64544		654	0.84545		654	1		654	0.80751		654	0.68843		654	0.56886
655	0.64182		655	0.84545		655	1		655	0.80751		655	0.68937		655	0.57485
656	0.63821		656	0.84091		656	1		656	0.81221		656	0.69123		656	0.57485
657	0.63386		657	0.84091		657	1		657	0.81221		657	0.69216		657	0.57485
658	0.63025		658	0.83636		658	0.99531		658	0.8169		658	0.69403		658	0.58084
659	0.6259		659	0.83636		659	0.99531		659	0.8216		659	0.6959		659	0.58084
660	0.62156		660	0.83182		660	0.99531		660	0.8216		660	0.69776		660	0.58084
661	0.61795		661	0.82727		661	0.99531		661	0.82629		661	0.69963		661	0.58084
662	0.6136		662	0.82727		662	0.99531		662	0.82629		662	0.70149		662	0.58683
663	0.60999		663	0.82273		663	0.99531		663	0.83099		663	0.70336		663	0.58683
664	0.60564		664	0.82273		664	0.99531		664	0.83099		664	0.70522		664	0.58683
665	0.6013		665	0.81818		665	0.99531		665	0.83568		665	0.70616		665	0.58683
666	0.59768		666	0.81364		666	0.99061		666	0.83568		666	0.70896		666	0.59281
667	0.59407		667	0.81364		667	0.99061		667	0.84038		667	0.71082		667	0.59281
668	0.59045		668	0.80909		668	0.99061		668	0.84038		668	0.71269		668	0.59281
669	0.58611		669	0.80455		669	0.99061		669	0.84507		669	0.71362		669	0.5988
670	0.58177		670	0.80455		670	0.99061		670	0.84507		670	0.71642		670	0.5988
671	0.57742		671	0.8		671	0.98592		671	0.84977		671	0.71735		671	0.5988
672	0.57381		672	0.8		672	0.98592		672	0.84977		672	0.71922		672	0.5988
673	0.57019		673	0.79545		673	0.98592		673	0.85446		673	0.72108		673	0.60479
674	0.56585		674	0.79545		674	0.98122		674	0.85446		674	0.72295		674	0.60479
675	0.56223		675	0.79091		675	0.98122		675	0.85446		675	0.72481		675	0.60479
676	0.55861		676	0.78636		676	0.98122		676	0.85915		676	0.72668		676	0.60479
677	0.55427		677	0.78636		677	0.97653		677	0.85915		677	0.72854		677	0.60479
678	0.54993		678	0.78182		678	0.97653		678	0.86385		678	0.72948		678	0.61078
679	0.54631		679	0.78182		679	0.97653		679	0.86385		679	0.73134		679	0.61078
680	0.54269		680	0.77727		680	0.97183		680	0.86385		680	0.73414		680	0.61078
681	0.53907		681	0.77727		681	0.97183		681	0.86854		681	0.73601		681	0.61078
682	0.53546		682	0.77273		682	0.97183		682	0.86854		682	0.73694		682	0.61078
683	0.53184		683	0.77273		683	0.96714		683	0.87324		683	0.73881		683	0.61677
684	0.52822		684	0.76818		684	0.96714		684	0.87324		684	0.74067		684	0.61677
685	0.5246		685	0.76364		685	0.96244		685	0.87324		685	0.74254		685	0.61677
686	0.52098		686	0.76364		686	0.96244		686	0.87793		686	0.7444		686	0.61677
687	0.51737		687	0.75909		687	0.96244		687	0.87793		687	0.7472		687	0.61677
688	0.51447		688	0.75909		688	0.96244		688	0.88263		688	0.74907		688	0.62275
689	0.51085		689	0.75455		689	0.95775		689	0.88263		689	0.75093		689	0.62275
690	0.50796		690	0.75455		690	0.95775		690	0.88263		690	0.75187		690	0.62275
691	0.50434		691	0.75		691	0.95305		691	0.88732		691	0.75373		691	0.62275
692	0.50145		692	0.75		692	0.95305		692	0.88732		692	0.75653		692	0.62874
693	0.49855		693	0.75		693	0.95305		693	0.89202		693	0.7584		693	0.62874
694	0.49493		694	0.74545		694	0.94836		694	0.89202		694	0.76119		694	0.62874
695	0.49132		695	0.74545		695	0.94836		695	0.89671		695	0.76306		695	0.63473
696	0.48842		696	0.74545		696	0.94836		696	0.89671		696	0.76493		696	0.63473
697	0.48553		697	0.74091		697	0.94836		697	0.90141		697	0.76679		697	0.63473
698	0.48191		698	0.74091		698	0.94836		698	0.90141		698	0.76866		698	0.63473
699	0.47974		699	0.73636		699	0.94366		699	0.9061		699	0.77052		699	0.64072
700	0.47612		700	0.73636		700	0.94366		700	0.9061		700	0.77239		700	0.64072
701	0.4725		701	0.73182		701	0.93897		701	0.9061		701	0.77519		701	0.64671
702	0.46961		702	0.73182		702	0.93897		702	0.9108		702	0.77799		702	0.64671
703	0.46599		703	0.72727		703	0.93427		703	0.9108		703	0.77985		703	0.64671
704	0.46237		704	0.72727		704	0.93427		704	0.91549		704	0.78172		704	0.65269
705	0.4602		705	0.72273		705	0.93427		705	0.91549		705	0.78451		705	0.65269
706	0.45658		706	0.72273		706	0.92958		706	0.92019		706	0.78638		706	0.65269
707	0.45369		707	0.71818		707	0.92958		707	0.92019		707	0.78825		707	0.65868
708	0.4508		708	0.71818		708	0.92488		708	0.92488		708	0.79104		708	0.65868
709	0.44718		709	0.71364		709	0.92488		709	0.92488		709	0.79384		709	0.66467
710	0.44428		710	0.71364		710	0.92488		710	0.92488		710	0.79571		710	0.66467
711	0.44139		711	0.71364		711	0.92488		711	0.92958		711	0.79757		711	0.66467
712	0.43849		712	0.71364		712	0.92019		712	0.93427		712	0.80037		712	0.67066
713	0.4356		713	0.70909		713	0.92019		713	0.93427		713	0.80224		713	0.67066
714	0.43271		714	0.70909		714	0.92019		714	0.93427		714	0.80504		714	0.67066
715	0.42981		715	0.70455		715	0.91549		715	0.93897		715	0.8069		715	0.67665
716	0.42692		716	0.70455		716	0.91549		716	0.93897		716	0.80877		716	0.67665
717	0.42402		717	0.7		717	0.91549		717	0.93897		717	0.81157		717	0.67665
718	0.42185		718	0.7		718	0.9108		718	0.94366		718	0.81343		718	0.68263
719	0.41896		719	0.7		719	0.9108		719	0.94366		719	0.8153		719	0.68263
720	0.41606		720	0.69545		720	0.9108		720	0.94366		720	0.81716		720	0.68862
721	0.41317		721	0.69545		721	0.9061		721	0.94836		721	0.81996		721	0.68862
722	0.41027		722	0.69091		722	0.90141		722	0.94836		722	0.82183		722	0.69461
723	0.40738		723	0.69091		723	0.90141		723	0.94836		723	0.82369		723	0.69461
724	0.40521		724	0.69091		724	0.90141		724	0.95305		724	0.82556		724	0.69461
725	0.40304		725	0.68636		725	0.89671		725	0.95305		725	0.82743		725	0.7006
726	0.39942		726	0.68636		726	0.89671		726	0.95305		726	0.82929		726	0.7006
727	0.39725		727	0.68636		727	0.89671		727	0.95775		727	0.83209		727	0.70659
728	0.39436		728	0.68182		728	0.89202		728	0.95775		728	0.83396		728	0.70659
729	0.39219		729	0.68182		729	0.89202		729	0.96244		729	0.83675		729	0.70659
730	0.38929		730	0.67727		730	0.89202		730	0.96244		730	0.83769		730	0.71257
731	0.3864		731	0.67727		731	0.89202		731	0.96244		731	0.83955		731	0.71257
732	0.38423		732	0.67727		732	0.88732		732	0.96244		732	0.84235		732	0.71257
733	0.38133		733	0.67273		733	0.88732		733	0.96714		733	0.84422		733	0.71856
734	0.37844		734	0.67273		734	0.88263		734	0.96714		734	0.84701		734	0.71856
735	0.37554		735	0.67273		735	0.88263		735	0.96714		735	0.84888		735	0.72455
736	0.37265		736	0.66818		736	0.88263		736	0.97183		736	0.85168		736	0.72455
737	0.37048		737	0.66818		737	0.87793		737	0.97183		737	0.85354		737	0.73054
738	0.36758		738	0.66364		738	0.87793		738	0.97183		738	0.85541		738	0.73054
739	0.36469		739	0.66364		739	0.87324		739	0.97653		739	0.85821		739	0.73653
740	0.36179		740	0.66364		740	0.87324		740	0.97653		740	0.86007		740	0.73653
741	0.35962		741	0.66364		741	0.86854		741	0.97653		741	0.86194		741	0.74251
742	0.35673		742	0.65909		742	0.86854		742	0.97653		742	0.86381		742	0.74251
743	0.35384		743	0.65909		743	0.86854		743	0.98122		743	0.8666		743	0.74251
744	0.35166		744	0.65455		744	0.86385		744	0.98122		744	0.86847		744	0.7485
745	0.34877		745	0.65455		745	0.86385		745	0.98122		745	0.87034		745	0.7485
746	0.3466		746	0.65455		746	0.86385		746	0.98592		746	0.8722		746	0.7485
747	0.34443		747	0.65		747	0.86385		747	0.98122		747	0.87407		747	0.75449
748	0.34153		748	0.65		748	0.85915		748	0.98592		748	0.87593		748	0.75449
749	0.33936		749	0.64545		749	0.85915		749	0.98592		749	0.8778		749	0.76048
750	0.33719		750	0.64545		750	0.85446		750	0.98592		750	0.87966		750	0.76048
751	0.3343		751	0.64545		751	0.85446		751	0.98592		751	0.88246		751	0.76647
752	0.33213		752	0.64091		752	0.85446		752	0.98592		752	0.8834		752	0.76647
753	0.32996		753	0.64091		753	0.84977		753	0.99061		753	0.88619		753	0.76647
754	0.32779		754	0.64091		754	0.84977		754	0.99061		754	0.88713		754	0.77246
755	0.32489		755	0.63636		755	0.84977		755	0.99061		755	0.88899		755	0.77246
756	0.32272		756	0.63636		756	0.84507		756	0.99061		756	0.89086		756	0.77844
757	0.32055		757	0.63636		757	0.84507		757	0.99061		757	0.89272		757	0.77844
758	0.31838		758	0.63182		758	0.84507		758	0.99061		758	0.89552		758	0.77844
759	0.31621		759	0.63182		759	0.84038		759	0.99061		759	0.89646		759	0.78443
760	0.31187		760	0.63182		760	0.84038		760	0.99531		760	0.89646		760	0.78443
761	0.31187		761	0.63182		761	0.84038		761	0.99531		761	0.90112		761	0.79042
762	0.3097		762	0.62727		762	0.84038		762	0.99531		762	0.90392		762	0.79042
763	0.30753		763	0.62727		763	0.83568		763	0.99531		763	0.90578		763	0.79641
764	0.30463		764	0.62727		764	0.83568		764	0.99531		764	0.90672		764	0.79641
765	0.30246		765	0.62273		765	0.83568		765	0.99531		765	0.90858		765	0.8024
766	0.30029		766	0.61818		766	0.83099		766	0.99531		766	0.91138		766	0.8024
767	0.29812		767	0.61818		767	0.83099		767	1		767	0.91325		767	0.80838
768	0.29595		768	0.61818		768	0.82629		768	1		768	0.91418		768	0.80838
769	0.29305		769	0.61818		769	0.82629		769	1		769	0.91604		769	0.80838
770	0.29088		770	0.61364		770	0.82629		770	1		770	0.91884		770	0.81437
771	0.28871		771	0.61364		771	0.8216		771	1		771	0.92071		771	0.81437
772	0.28654		772	0.60909		772	0.8216		772	1		772	0.92257		772	0.82036
773	0.28437		773	0.60909		773	0.8216		773	1		773	0.92351		773	0.82036
774	0.2822		774	0.60909		774	0.8216		774	1		774	0.92537		774	0.82635
775	0.28003		775	0.60455		775	0.8169		775	1		775	0.92724		775	0.82635
776	0.27786		776	0.60455		776	0.8169		776	1		776	0.92817		776	0.83234
777	0.27569		777	0.60455		777	0.81221		777	1		777	0.93097		777	0.83234
778	0.27424		778	0.6		778	0.81221		778	1		778	0.9319		778	0.83234
779	0.27207		779	0.6		779	0.81221		779	1		779	0.93284		779	0.83832
780	0.2699		780	0.6		780	0.81221		780	1		780	0.9347		780	0.83832
781	0.26773		781	0.6		781	0.80751		781	1		781	0.93657		781	0.83832
782	0.26628		782	0.59545		782	0.80751		782	1		782	0.9375		782	0.84431
783	0.26411		783	0.59545		783	0.80751		783	1		783	0.93937		783	0.84431
784	0.26194		784	0.59545		784	0.80282		784	1		784	0.94123		784	0.8503
785	0.26049		785	0.59091		785	0.80282		785	1		785	0.9431		785	0.8503
786	0.25832		786	0.59091		786	0.79812		786	1		786	0.94403		786	0.8503
787	0.25687		787	0.58636		787	0.79812		787	1		787	0.94496		787	0.85629
788	0.2547		788	0.58636		788	0.79812		788	1		788	0.94683		788	0.85629
789	0.25253		789	0.58636		789	0.79812		789	1		789	0.94869		789	0.86228
790	0.25109		790	0.58636		790	0.79343		790	1		790	0.94963		790	0.86228
791	0.24964		791	0.58182		791	0.79343		791	1		791	0.95149		791	0.86826
792	0.24747		792	0.58182		792	0.79343		792	1		792	0.95243		792	0.86826
793	0.24602		793	0.58182		793	0.79343		793	1		793	0.95429		793	0.86826
794	0.24385		794	0.57727		794	0.78873		794	0.99531		794	0.95522		794	0.87425
795	0.24168		795	0.57727		795	0.78873		795	1		795	0.95616		795	0.87425
796	0.24023		796	0.57273		796	0.78873		796	0.99531		796	0.95802		796	0.87425
797	0.23806		797	0.57273		797	0.78404		797	0.99531		797	0.95896		797	0.88024
798	0.23661		798	0.57273		798	0.78404		798	0.99531		798	0.95989		798	0.88024
799	0.23444		799	0.56818		799	0.78404		799	0.99531		799	0.96175		799	0.88623
800	0.233		800	0.56818		800	0.77934		800	0.99531		800	0.96269		800	0.88623
801	0.23082		801	0.56818		801	0.77934		801	0.99061		801	0.96549		801	0.88623
802	0.22938		802	0.56364		802	0.77934		802	0.99061		802	0.96642		802	0.89222
803	0.22721		803	0.56364		803	0.77465		803	0.99061		803	0.96642		803	0.89222
804	0.22576		804	0.56364		804	0.77465		804	0.99061		804	0.96828		804	0.8982
805	0.22431		805	0.56364		805	0.77465		805	0.99061		805	0.96922		805	0.8982
806	0.22287		806	0.55909		806	0.77465		806	0.99061		806	0.97015		806	0.8982
807	0.22142		807	0.55909		807	0.76995		807	0.99061		807	0.97108		807	0.8982
808	0.21997		808	0.55909		808	0.76995		808	0.99061		808	0.97295		808	0.90419
809	0.21852		809	0.55455		809	0.76995		809	0.99061		809	0.97388		809	0.90419
810	0.21635		810	0.55455		810	0.76526		810	0.98592		810	0.97481		810	0.91018
811	0.21491		811	0.55455		811	0.76526		811	0.99061		811	0.97481		811	0.91018
812	0.21418		812	0.55		812	0.76526		812	0.98592		812	0.97668		812	0.91018
813	0.21274		813	0.55455		813	0.76056		813	0.98592		813	0.97761		813	0.91617
814	0.21129		814	0.55		814	0.76056		814	0.98592		814	0.97854		814	0.91617
815	0.20912		815	0.54545		815	0.76056		815	0.98122		815	0.97948		815	0.91617
816	0.20767		816	0.54545		816	0.76056		816	0.98122		816	0.98041		816	0.91617
817	0.20622		817	0.54545		817	0.75587		817	0.98122		817	0.98134		817	0.92216
818	0.20478		818	0.54091		818	0.75587		818	0.97653		818	0.98228		818	0.92814
819	0.20333		819	0.54091		819	0.75587		819	0.97653		819	0.98321		819	0.92814
820	0.20188		820	0.54091		820	0.75117		820	0.98122		820	0.98414		820	0.92814
821	0.20116		821	0.54091		821	0.75117		821	0.97653		821	0.98507		821	0.92814
822	0.19899		822	0.53636		822	0.75117		822	0.97653		822	0.98601		822	0.92814
823	0.19754		823	0.53636		823	0.75117		823	0.97653		823	0.98694		823	0.92814
824	0.19537		824	0.53636		824	0.74648		824	0.97183		824	0.98787		824	0.93413
825	0.19465		825	0.53636		825	0.74648		825	0.97183		825	0.98787		825	0.94012
826	0.1932		826	0.53182		826	0.74648		826	0.97653		826	0.98881		826	0.94012
827	0.19175		827	0.52727		827	0.74178		827	0.96714		827	0.98974		827	0.94012
828	0.19103		828	0.53182		828	0.74178		828	0.96714		828	0.98974		828	0.94611
829	0.18958		829	0.53182		829	0.74178		829	0.97183		829	0.98974		829	0.94611
830	0.18813		830	0.52727		830	0.74178		830	0.96714		830	0.9916		830	0.94611
831	0.18669		831	0.52727		831	0.74178		831	0.96714		831	0.99254		831	0.94611
832	0.18524		832	0.52727		832	0.74178		832	0.96714		832	0.99254		832	0.94611
833	0.18379		833	0.52727		833	0.73709		833	0.96714		833	0.99347		833	0.9521
834	0.18234		834	0.52273		834	0.73709		834	0.96244		834	0.99347		834	0.9521
835	0.1809		835	0.51818		835	0.73709		835	0.96244		835	0.9944		835	0.9521
836	0.1809		836	0.52273		836	0.73239		836	0.95775		836	0.9944		836	0.95808
837	0.17873		837	0.51818		837	0.7277		837	0.95775		837	0.9944		837	0.95808
838	0.17728		838	0.51364		838	0.73239		838	0.95775		838	0.99534		838	0.96407
839	0.17656		839	0.51364		839	0.7277		839	0.95775		839	0.99627		839	0.96407
840	0.17583		840	0.51364		840	0.723		840	0.95305		840	0.99627		840	0.96407
841	0.17438		841	0.51364		841	0.723		841	0.95305		841	0.99627		841	0.96407
842	0.17221		842	0.50455		842	0.723		842	0.95775		842	0.99813		842	0.96407
843	0.17149		843	0.50909		843	0.723		843	0.95305		843	0.99813		843	0.97006
844	0.17077		844	0.51364		844	0.723		844	0.95305		844	0.99813		844	0.97006
845	0.17004		845	0.50909		845	0.71831		845	0.94836		845	0.99813		845	0.97006
846	0.1686		846	0.50455		846	0.71362		846	0.94836		846	0.99813		846	0.96407
847	0.16715		847	0.50455		847	0.71831		847	0.94366		847	0.9972		847	0.97006
848	0.1657		848	0.50909		848	0.71362		848	0.94836		848	0.99813		848	0.97605
849	0.1657		849	0.5		849	0.70892		849	0.94366		849	0.99813		849	0.97605
850	0.16425		850	0.49545		850	0.71362		850	0.93897		850	0.99813		850	0.97006
851	0.16208		851	0.5		851	0.70892		851	0.93897		851	0.99813		851	0.97006
852	0.16208		852	0.5		852	0.70892		852	0.94366		852	0.99907		852	0.97605
853	0.16208		853	0.49545		853	0.71362		853	0.93427		853	1		853	0.98204
854	0.16064		854	0.49091		854	0.70423		854	0.93897		854	1		854	0.98802
855	0.15847		855	0.49545		855	0.70892		855	0.93427		855	1		855	0.98204
856	0.15774		856	0.49545		856	0.70892		856	0.92488		856	0.99907		856	0.98204
857	0.15774		857	0.48636		857	0.70423		857	0.93427		857	0.9972		857	0.98204
858	0.1563		858	0.49091		858	0.69953		858	0.92958		858	0.9972		858	0.98802
859	0.15485		859	0.49091		859	0.70423		859	0.92958		859	0.9972		859	0.99401
860	0.15268		860	0.48636		860	0.70423		860	0.93427		860	0.99813		860	0.99401
861	0.15195		861	0.49091		861	0.69484		861	0.92488		861	0.99813		861	0.98802
862	0.15123		862	0.48636		862	0.69953		862	0.92019		862	0.99907		862	0.99401
863	0.15123		863	0.47727		863	0.69484		863	0.92488		863	0.99907		863	0.98802
864	0.15123		864	0.48182		864	0.69014		864	0.91549		864	0.99813		864	0.98802
865	0.15051		865	0.47273		865	0.69484		865	0.91549		865	0.99907		865	0.98802
866	0.15051		866	0.47727		866	0.69953		866	0.92488		866	0.9972		866	0.99401
867	0.14906		867	0.48182		867	0.69484		867	0.91549		867	0.99627		867	1
868	0.14906		868	0.47273		868	0.69484		868	0.91549		868	0.99627		868	0.99401
869	0.14689		869	0.47273		869	0.69484		869	0.91549		869	0.9944		869	0.98802
870	0.14544		870	0.48182		870	0.68545		870	0.9108		870	0.99254		870	0.99401
871	0.14616		871	0.47727		871	0.69484		871	0.9108		871	0.99347		871	0.98802
872	0.14616		872	0.47273		872	0.69014		872	0.91549		872	0.99347		872	0.98802
873	0.14761		873	0.47727		873	0.68545		873	0.9061		873	0.99347		873	0.99401
874	0.14544		874	0.46818		874	0.69014		874	0.9061		874	0.99254		874	0.99401
875	0.14472		875	0.47273		875	0.68075		875	0.89202		875	0.99254		875	0.99401
876	0.14472		876	0.47727		876	0.67606		876	0.89671		876	0.99254		876	0.99401
877	0.14399		877	0.46364		877	0.67606		877	0.89671		877	0.9916		877	1.00599
878	0.14399		878	0.45455		878	0.69014		878	0.9061		878	0.98881		878	0.99401
879	0.14327		879	0.46818		879	0.67136		879	0.89202		879	0.98787		879	0.98204
880	0.14255		880	0.47273		880	0.68075		880	0.90141		880	0.98507		880	0.98204
881	0.14472		881	0.46818		881	0.69014		881	0.9061		881	0.98694		881	0.98802
882	0.14689		882	0.47727		882	0.68545		882	0.91549		882	0.98601		882	0.99401
883	0.14472		883	0.45455		883	0.68075		883	0.9061		883	0.98321		883	1.00599
884	0.14399		884	0.45909		884	0.69484		884	0.90141		884	0.98507		884	1
885	0.14182		885	0.46818		885	0.67606		885	0.90141		885	0.98601		885	1.00599
886	0.14327		886	0.45909		886	0.68545		886	0.89671		886	0.98414		886	0.98802
887	0.14255		887	0.47273		887	0.68075		887	0.89202		887	0.97761		887	0.98802
888	0.14689		888	0.46818		888	0.68075		888	0.89202		888	0.97388		888	0.98802
889	0.14906		889	0.45909		889	0.68075		889	0.88263		889	0.97388		889	0.98802
890	0.14906		890	0.45455		890	0.67606		890	0.89202		890	0.97668		890	0.97605
891	0.14472		891	0.47273		891	0.65258		891	0.89202		891	0.97201		891	1.00599
892	0.14327		892	0.47727		892	0.68075		892	0.87793		892	0.97948		892	0.99401
893	0.14255		893	0.47727		893	0.68075		893	0.89202		893	0.97575		893	1
894	0.14182		894	0.46364		894	0.69014		894	0.87324		894	0.97668		894	0.99401
895	0.14182		895	0.45		895	0.69953		895	0.89671		895	0.97388		895	0.97605
896	0.14182		896	0.43636		896	0.67136		896	0.87793		896	0.97481		896	0.99401
897	0.1411		897	0.45455		897	0.67136		897	0.88263		897	0.96828		897	0.99401
898	0.14182		898	0.44091		898	0.67136		898	0.87324		898	0.97015		898	0.98204
899	0.13821		899	0.47727		899	0.68545		899	0.88732		899	0.97388		899	0.96407
900	0.14038		900	0.44545		900	0.68075		900	0.9061		900	0.97108		900	0.97605

## Sheet: Figure 1f
0.4 μM L-Cys		0.4 μM D-Cys			0.8 μM L-Cys		0.8 μM D-Cys			1.2 μM L-Cys		1.2 μM D-Cys			1.6 μM L-Cys		1.6 μM D-Cys			2.0 μM L-Cys		2.0 μM D-Cys			2.4 μM L-Cys		2.4 μM D-Cys			Control（MoS2）
Wavelength (nm)	Circular dichroism (mdeg)	Wavelength (nm)	Circular dichroism (mdeg)		Wavelength (nm)	Circular dichroism (mdeg)	Wavelength (nm)	Circular dichroism (mdeg)		Wavelength (nm)	Circular dichroism (mdeg)	Wavelength (nm)	Circular dichroism (mdeg)		Wavelength (nm)	Circular dichroism (mdeg)	Wavelength (nm)	Circular dichroism (mdeg)		Wavelength (nm)	Circular dichroism (mdeg)	Wavelength (nm)	Circular dichroism (mdeg)		Wavelength (nm)	Circular dichroism (mdeg)	Wavelength (nm)	Circular dichroism (mdeg)		Wavelength (nm)	Circular dichroism (mdeg)
400	-1.35595	400	0.98741		400	-1.26237	400	1.02133		400	-1.89473	400	1.70052		400	0.21585	400	-0.45292		400	5.5747	400	-6.21872		400	5.07725	400	-6.25613		400	-0.03129
402	-1.35111	402	0.99609		402	-1.27347	402	1.0354		402	-1.88862	402	1.74011		402	0.21501	402	-0.44321		402	5.58912	402	-6.20943		402	5.06749	402	-6.26902		402	-0.00611
404	-1.34336	404	1.00433		404	-1.28353	404	1.04918		404	-1.89424	404	1.77309		404	0.2167	404	-0.43639		404	5.5951	404	-6.19811		404	5.05478	404	-6.27966		404	0.01377
406	-1.3354	406	1.01155		406	-1.293	406	1.06196		406	-1.91328	406	1.80136		406	0.21906	406	-0.43346		406	5.59186	406	-6.18597		406	5.04009	406	-6.28931		406	0.02754
408	-1.32951	408	1.01742		408	-1.3022	408	1.07329		408	-1.94652	408	1.82682		408	0.22028	408	-0.43494		408	5.57983	408	-6.1742		408	5.0245	408	-6.29903		408	0.03495
410	-1.32719	410	1.02187		410	-1.31133	410	1.08291		410	-1.99348	410	1.85119		410	0.21881	410	-0.44077		410	5.56054	410	-6.16379		410	5.00916	410	-6.30963		410	0.03633
412	-1.32894	412	1.02508		412	-1.32051	412	1.09078		412	-2.05221	412	1.87584		412	0.21347	412	-0.45028		412	5.53623	412	-6.15533		412	4.99514	412	-6.32172		412	0.03263
414	-1.3343	414	1.02736		414	-1.32973	414	1.09694		414	-2.11931	414	1.90178		414	0.20354	414	-0.46227		414	5.50942	414	-6.14899		414	4.98329	414	-6.33564		414	0.02519
416	-1.34203	416	1.02909		416	-1.33894	416	1.1015		416	-2.1903	416	1.92963		416	0.18883	416	-0.4752		416	5.48235	416	-6.14441		416	4.97412	416	-6.35144		416	0.01553
418	-1.35053	418	1.03059		418	-1.34801	418	1.10457		418	-2.26017	418	1.95959		418	0.16961	418	-0.48744		418	5.45665	418	-6.14078		418	4.96767	418	-6.36876		418	0.00503
420	-1.3582	420	1.032		420	-1.35678	420	1.10621		420	-2.32415	420	1.99148		420	0.14667	420	-0.49752		420	5.43305	420	-6.13693		420	4.96356	420	-6.38683		420	-0.00534
422	-1.36387	422	1.03318		422	-1.36507	422	1.10646		422	-2.37849	422	2.02475		422	0.1212	422	-0.50433		422	5.41141	422	-6.13161		422	4.96096	422	-6.40446		422	-0.0152
424	-1.36702	424	1.03361		424	-1.37264	424	1.10533		424	-2.42103	424	2.05845		424	0.09467	424	-0.50728		424	5.39081	424	-6.12374		424	4.95876	424	-6.42016		424	-0.02477
426	-1.36789	426	1.03237		426	-1.37937	426	1.10283		426	-2.45148	426	2.0914		426	0.06864	426	-0.50638		426	5.36987	426	-6.11269		426	4.95586	426	-6.43237		426	-0.0347
428	-1.36731	428	1.02822		428	-1.38514	428	1.09895		428	-2.47129	428	2.12224		428	0.04461	428	-0.50218		428	5.34709	428	-6.09844		428	4.95119	428	-6.43979		428	-0.04582
430	-1.36651	430	1.01971		430	-1.38993	430	1.0937		430	-2.48316	430	2.14964		430	0.02379	430	-0.49569		430	5.32115	430	-6.08167		430	4.94403	430	-6.44159		430	-0.05881
432	-1.36672	432	1.00547		432	-1.39381	432	1.08705		432	-2.49034	432	2.17252		432	0.00701	432	-0.48813		432	5.29122	432	-6.06361		432	4.934	432	-6.43765		432	-0.07393
434	-1.36889	434	0.98449		434	-1.39683	434	1.07899		434	-2.49594	434	2.19011		434	-0.00532	434	-0.48079		434	5.25712	434	-6.04581		434	4.92111	434	-6.42868		434	-0.09083
436	-1.37341	436	0.95646		436	-1.39906	436	1.06957		436	-2.50232	436	2.20208		436	-0.01321	436	-0.47474		436	5.21942	436	-6.02977		436	4.90561	436	-6.41604		436	-0.10867
438	-1.38007	438	0.92199		438	-1.40046	438	1.05889		438	-2.51077	438	2.20849		438	-0.01697	438	-0.47073		438	5.17931	438	-6.01665		438	4.88803	438	-6.40151		438	-0.12628
440	-1.38814	440	0.88265		440	-1.40088	440	1.04711		440	-2.52159	440	2.20966		440	-0.01714	440	-0.46908		440	5.13847	440	-6.00696		440	4.86889	440	-6.38695		440	-0.14245
442	-1.39657	442	0.84087		442	-1.4	442	1.03452		442	-2.53428	442	2.20607		442	-0.01434	442	-0.46969		442	5.0988	442	-6.00051		442	4.84877	442	-6.37386		442	-0.15626
444	-1.40425	444	0.79963		444	-1.39742	444	1.02149		444	-2.54796	444	2.19824		444	-0.00923	444	-0.47221		444	5.06211	444	-5.99639		444	4.82812	444	-6.36317		444	-0.16729
446	-1.41037	446	0.76197		446	-1.3927	446	1.00837		446	-2.56177	446	2.18667		446	-0.00246	446	-0.47617		446	5.02991	446	-5.99318		446	4.80719	446	-6.35499		446	-0.17563
448	-1.4145	448	0.73054		448	-1.38542	448	0.99545		448	-2.57516	448	2.1719		448	0.00535	448	-0.48121		448	5.00317	448	-5.98921		448	4.78595	448	-6.34878		448	-0.18182
450	-1.4168	450	0.70714		450	-1.37538	450	0.98289		450	-2.58796	450	2.1545		450	0.01365	450	-0.4872		450	4.98224	450	-5.98294		450	4.76403	450	-6.34337		450	-0.18664
452	-1.41783	452	0.69246		452	-1.36258	452	0.97059		452	-2.60041	452	2.1352		452	0.02197	452	-0.49435		452	4.96686	452	-5.97318		452	4.74063	452	-6.33732		452	-0.19087
454	-1.41847	454	0.68601		454	-1.34735	454	0.95823		454	-2.61294	454	2.11486		454	0.03001	454	-0.50318		454	4.95624	454	-5.95939		454	4.71462	454	-6.32919		454	-0.19512
456	-1.41964	456	0.68634		456	-1.33021	456	0.94534		456	-2.62596	456	2.09447		456	0.03768	456	-0.51438		456	4.94918	456	-5.9417		456	4.68465	456	-6.31774		456	-0.19979
458	-1.42203	458	0.69132		458	-1.31187	458	0.9313		458	-2.63964	458	2.07502		458	0.04519	458	-0.52864		458	4.94427	458	-5.92088		458	4.64952	458	-6.30206		458	-0.20508
460	-1.42588	460	0.69866		460	-1.29299	460	0.91558		460	-2.65383	460	2.05741		460	0.05306	460	-0.54647		460	4.94007	460	-5.89813		460	4.60845	460	-6.2815		460	-0.21108
462	-1.43088	462	0.70631		462	-1.27404	462	0.8978		462	-2.66798	462	2.04234		462	0.0621	462	-0.568		462	4.93529	462	-5.87483		462	4.56156	462	-6.25561		462	-0.21793
464	-1.43617	464	0.71284		464	-1.2551	464	0.87776		464	-2.68127	464	2.03029		464	0.0733	464	-0.593		464	4.92893	464	-5.85222		464	4.50999	464	-6.2241		464	-0.22584
466	-1.44039	466	0.71757		466	-1.23589	466	0.85559		466	-2.6927	466	2.02145		466	0.0877	466	-0.62085		466	4.92045	466	-5.83125		466	4.45596	466	-6.18673		466	-0.23505
468	-1.44193	468	0.72055		468	-1.21566	468	0.8316		468	-2.70136	468	2.01582		468	0.10625	468	-0.65078		468	4.90986	468	-5.81246		468	4.40262	468	-6.14349		468	-0.24577
470	-1.43918	470	0.72237		470	-1.19344	470	0.80626		470	-2.70655	470	2.01318		470	0.12966	470	-0.68204		470	4.89774	470	-5.79606		470	4.35354	470	-6.09477		470	-0.25802
472	-1.43078	472	0.7238		472	-1.16822	472	0.78007		472	-2.70794	472	2.01314		472	0.15833	472	-0.71406		472	4.88532	472	-5.78212		472	4.31232	472	-6.04169		472	-0.27145
474	-1.41587	474	0.72552		474	-1.13918	474	0.75348		474	-2.70562	474	2.01507		474	0.19234	474	-0.7466		474	4.87436	474	-5.77082		474	4.28203	474	-5.98642		474	-0.28539
476	-1.39423	476	0.72779		476	-1.10599	476	0.72686		476	-2.70007	476	2.01802		476	0.23157	476	-0.77968		476	4.86715	476	-5.76278		476	4.26503	476	-5.93236		476	-0.29881
478	-1.36633	478	0.73042		478	-1.06885	478	0.70046		478	-2.69199	478	2.02068		478	0.27581	478	-0.81351		478	4.86639	478	-5.75923		478	4.2629	478	-5.88415		478	-0.3106
480	-1.33334	480	0.73271		480	-1.02861	480	0.67444		480	-2.68222	480	2.02135		480	0.3249	480	-0.84828		480	4.87513	480	-5.76222		480	4.27671	480	-5.84763		480	-0.31974
482	-1.29704	482	0.73376		482	-0.98667	482	0.64902		482	-2.6715	482	2.018		482	0.37882	482	-0.88399		482	4.89668	482	-5.77471		482	4.3074	482	-5.82946		482	-0.32558
484	-1.25974	484	0.73273		484	-0.94484	484	0.62452		484	-2.66037	484	2.00849		484	0.43769	484	-0.92039		484	4.93461	484	-5.80048		484	4.35632	484	-5.83675		484	-0.32802
486	-1.22418	486	0.72922		486	-0.90514	486	0.60147		486	-2.64899	486	1.99083		486	0.50167	486	-0.95698		486	4.99273	486	-5.84414		486	4.4256	486	-5.87667		486	-0.32751
488	-1.19343	488	0.72362		488	-0.86973	488	0.58072		488	-2.63711	488	1.96357		488	0.57083	488	-0.99316		488	5.07517	488	-5.91086		488	4.51852	488	-5.95602		488	-0.32494
490	-1.17081	490	0.71735		490	-0.84077	490	0.56349		490	-2.62402	490	1.92609		490	0.64493	490	-1.02833		490	5.18636	490	-6.00627		490	4.63952	490	-6.08109		490	-0.32137
492	-1.15986	492	0.71306		492	-0.82046	492	0.55143		492	-2.60855	492	1.87876		492	0.72331	492	-1.06208		492	5.33105	492	-6.13613		492	4.79411	492	-6.25743		492	-0.31775
494	-1.1642	494	0.71459		494	-0.81106	494	0.54668		494	-2.58917	494	1.82302		494	0.80483	494	-1.09417		494	5.51422	494	-6.30607		494	4.98857	494	-6.48987		494	-0.31464
496	-1.18755	496	0.72691		496	-0.81498	496	0.55192		496	-2.5641	496	1.76116		496	0.8879	496	-1.12441		496	5.74087	496	-6.52138		496	5.22952	496	-6.7826		496	-0.31209
498	-1.23369	498	0.75587		498	-0.83483	498	0.5703		498	-2.53152	498	1.69597		498	0.97059	498	-1.15251		498	6.01581	498	-6.78677		498	5.52357	498	-7.13914		498	-0.30969
500	-1.30638	500	0.8079		500	-0.87341	500	0.60553		500	-2.48978	500	1.63025		500	1.05082	500	-1.17782		500	6.34335	500	-7.10621		500	5.87672	500	-7.56248		500	-0.30678
502	-1.40943	502	0.88961		502	-0.93371	502	0.66166		502	-2.43761	502	1.56638		502	1.12659	502	-1.19913		502	6.72698	502	-7.48294		502	6.29404	502	-8.05497		502	-0.30274
504	-1.54662	504	1.00735		504	-1.01882	504	0.74301		504	-2.37432	504	1.50598		504	1.19611	504	-1.21465		504	7.16923	504	-7.91942		504	6.77922	504	-8.61828		504	-0.2973
506	-1.72159	506	1.16671		506	-1.13176	506	0.85385		506	-2.29994	506	1.44978		506	1.25799	506	-1.22202		506	7.67161	506	-8.41744		506	7.33428	506	-9.25333		506	-0.29075
508	-1.93768	508	1.37211		508	-1.2755	508	0.9982		508	-2.21532	508	1.39774		508	1.31127	508	-1.21856		508	8.23462	508	-8.97819		508	7.95939	508	-9.96003		508	-0.28392
510	-2.19759	510	1.62632		510	-1.45276	510	1.1795		510	-2.12212	510	1.34934		510	1.35546	510	-1.20158		510	8.858	510	-9.60229		510	8.65275	510	-10.7372		510	-0.27806
512	-2.50303	512	1.93018		512	-1.66596	512	1.40042		512	-2.02285	512	1.30407		512	1.39045	512	-1.16866		512	9.54094	512	-10.2899		512	9.4107	512	-11.5824		512	-0.27453
514	-2.8543	514	2.28235		514	-1.91722	514	1.66267		514	-1.92083	514	1.26191		514	1.4164	514	-1.11796		514	10.2823	514	-11.0405		514	10.2279	514	-12.4916		514	-0.27444
516	-3.24993	516	2.6793		516	-2.20819	516	1.96697		516	-1.82017	516	1.22369		516	1.43355	516	-1.04833		516	11.0805	516	-11.8532		516	11.0978	516	-13.4594		516	-0.27842
518	-3.68646	518	3.11537		518	-2.54008	518	2.31309		518	-1.72574	518	1.19139		518	1.44203	518	-0.95938		518	11.9339	518	-12.7263		518	12.0128	518	-14.4788		518	-0.2864
520	-4.15836	520	3.58308		520	-2.91357	520	2.69995		520	-1.64308	520	1.16819		520	1.44172	520	-0.85136		520	12.8404	520	-13.6576		520	12.9645	520	-15.5413		520	-0.29766
522	-4.65815	522	4.07351		522	-3.32871	522	3.12582		522	-1.57825	522	1.15841		522	1.43203	522	-0.72496		522	13.7971	522	-14.6441		522	13.9445	522	-16.6374		522	-0.31101
524	-5.17673	524	4.57682		524	-3.78503	524	3.58843		524	-1.53768	524	1.16734		524	1.4119	524	-0.58114		524	14.8005	524	-15.6825		524	14.9444	524	-17.7564		524	-0.32496
526	-5.70377	526	5.08281		526	-4.28141	526	4.08511		526	-1.52792	526	1.20108		526	1.37982	526	-0.42079		526	15.8463	526	-16.7685		526	15.9554	526	-18.8874		526	-0.33804
528	-6.2282	528	5.58144		528	-4.81625	528	4.61287		528	-1.55542	528	1.26639		528	1.3339	528	-0.24463		528	16.9294	528	-17.8975		528	16.969	528	-20.019		528	-0.34899
530	-6.73878	530	6.06332		530	-5.3875	530	5.1685		530	-1.62641	530	1.37058		530	1.27209	530	-0.05301		530	18.0443	530	-19.0644		530	17.9767	530	-21.1399		530	-0.35685
532	-7.22465	532	6.52006		532	-5.99275	532	5.7485		532	-1.7468	532	1.52141		532	1.19227	532	0.15401		532	19.1851	532	-20.2639		532	18.9695	532	-22.2395		532	-0.36106
534	-7.67587	534	6.94448		534	-6.6292	534	6.3492		534	-1.92219	534	1.72689		534	1.09237	534	0.37665		534	20.3463	534	-21.4901		534	19.9381	534	-23.3071		534	-0.36144
536	-8.0839	536	7.33071		536	-7.29395	536	6.9667		536	-2.15791	536	1.99497		536	0.97041	536	0.61524		536	21.5221	536	-22.7373		536	20.8729	536	-24.333		536	-0.35816
538	-8.44213	538	7.6741		538	-7.9837	538	7.59695		538	-2.45906	538	2.33317		538	0.82446	538	0.87		538	22.7075	538	-23.9996		538	21.7643	538	-25.308		538	-0.35168
540	-8.74613	540	7.97119		540	-8.69475	540	8.23575		540	-2.83037	540	2.74793		540	0.65259	540	1.14089		540	23.8975	540	-25.2713		540	22.6025	540	-26.2239		540	-0.34272
542	-8.99384	542	8.21956		542	-9.423	542	8.87865		542	-3.27603	542	3.24409		542	0.45285	542	1.42745		542	25.0873	542	-26.547		542	23.3787	542	-27.074		542	-0.33211
544	-9.18556	544	8.41782		544	-10.1637	544	9.5211		544	-3.79928	544	3.82425		544	0.22332	544	1.72877		544	26.2718	544	-27.8214		544	24.0848	544	-27.852		544	-0.32076
546	-9.32371	546	8.5657		546	-10.9115	546	10.1581		546	-4.40204	546	4.48843		546	-0.03769	546	2.04344		546	27.446	546	-29.089		546	24.715	546	-28.5535		546	-0.30956
548	-9.41248	548	8.66408		548	-11.6601	548	10.7848		548	-5.08452	548	5.23385		548	-0.3314	548	2.36965		548	28.604	548	-30.3446		548	25.2655	548	-29.1753		548	-0.29926
550	-9.45739	550	8.71514		550	-12.4026	550	11.3954		550	-5.84497	550	6.05502		550	-0.65826	550	2.7052		550	29.7397	550	-31.582		550	25.7347	550	-29.7154		550	-0.29048
552	-9.46493	552	8.7224		552	-13.1314	552	11.9842		552	-6.67973	552	6.94402		552	-1.01769	552	3.04747		552	30.8461	552	-32.7944		552	26.124	552	-30.1733		552	-0.28367
554	-9.44219	554	8.69061		554	-13.8382	554	12.5453		554	-7.58339	554	7.89102		554	-1.40791	554	3.39339		554	31.9155	554	-33.974		554	26.4367	554	-30.5497		554	-0.27912
556	-9.39663	556	8.62556		556	-14.5145	556	13.0722		556	-8.54922	556	8.88482		556	-1.82594	556	3.73926		556	32.9397	556	-35.1118		556	26.678	556	-30.8464		556	-0.27693
558	-9.33594	558	8.53371		558	-15.1517	558	13.5587		558	-9.56953	558	9.91349		558	-2.26769	558	4.08064		558	33.9098	558	-36.1981		558	26.8538	558	-31.0667		558	-0.27696
560	-9.26782	560	8.42176		560	-15.7416	560	13.9985		560	-10.6362	560	10.9649		560	-2.72807	560	4.41227		560	34.8165	560	-37.2227		560	26.9706	560	-31.2152		560	-0.27874
562	-9.1998	562	8.29627		562	-16.2768	562	14.3859		562	-11.7408	562	12.0274		562	-3.20122	562	4.72818		562	35.6505	562	-38.1756		562	27.0352	562	-31.2972		562	-0.28144
564	-9.13889	564	8.16325		564	-16.7506	564	14.7158		564	-12.8752	564	13.0899		564	-3.68065	564	5.0219		564	36.403	564	-39.0469		564	27.0533	564	-31.3186		564	-0.28384
566	-9.0912	566	8.02801		566	-17.1577	566	14.984		566	-14.0312	566	14.1428		566	-4.1593	566	5.28687		566	37.0662	566	-39.828		566	27.0304	566	-31.2853		566	-0.28446
568	-9.06159	568	7.89501		568	-17.4943	568	15.1873		568	-15.2011	568	15.1778		568	-4.62969	568	5.51695		568	37.6339	568	-40.5112		568	26.9712	568	-31.2031		568	-0.28186
570	-9.05334	570	7.76787		570	-17.7579	570	15.3242		570	-16.3776	570	16.1882		570	-5.0841	570	5.70696		570	38.1015	570	-41.0902		570	26.8793	570	-31.0766		570	-0.27496
572	-9.06801	572	7.64942		572	-17.9479	572	15.3947		572	-17.5539	572	17.1691		572	-5.51496	572	5.85301		572	38.466	572	-41.56		572	26.758	572	-30.9096		572	-0.26341
574	-9.10547	574	7.54173		574	-18.0652	574	15.4004		574	-18.7241	574	18.1174		574	-5.91526	574	5.95281		574	38.7261	574	-41.9167		574	26.6095	574	-30.7048		574	-0.24788
576	-9.16412	576	7.44616		576	-18.1121	576	15.3452		576	-19.8827	576	19.0312		576	-6.2792	576	6.00561		576	38.8813	576	-42.1576		576	26.435	576	-30.4636		576	-0.23007
578	-9.24111	578	7.36333		578	-18.0926	578	15.2339		578	-21.0253	578	19.9098		578	-6.60272	578	6.01207		578	38.9314	578	-42.2808		578	26.2349	578	-30.1873		578	-0.21258
580	-9.33268	580	7.29314		580	-18.0117	580	15.0734		580	-22.1475	580	20.7533		580	-6.88399	580	5.97398		580	38.8764	580	-42.2854		580	26.0092	580	-29.8765		580	-0.19849
582	-9.43428	582	7.23469		582	-17.8758	582	14.8719		582	-23.2452	582	21.5619		582	-7.12356	582	5.89407		582	38.716	582	-42.1715		582	25.7572	582	-29.5318		582	-0.1908
584	-9.5408	584	7.18631		584	-17.6917	584	14.6379		584	-24.314	584	22.3354		584	-7.32421	584	5.77578		584	38.4499	584	-41.9399		584	25.4786	584	-29.1541		584	-0.19192
586	-9.64663	586	7.1456		586	-17.4671	586	14.3804		586	-25.3488	586	23.0728		586	-7.49045	586	5.62334		586	38.078	586	-41.5918		586	25.1741	586	-28.7445		586	-0.20319
588	-9.74586	588	7.10952		588	-17.2094	588	14.1085		588	-26.344	588	23.7722		588	-7.62795	588	5.44184		588	37.6013	588	-41.1291		588	24.845	588	-28.3042		588	-0.22458
590	-9.83254	590	7.07459		590	-16.9261	590	13.83		590	-27.2926	590	24.4303		590	-7.74266	590	5.23736		590	37.022	590	-40.5542		590	24.4945	590	-27.8358		590	-0.25473
592	-9.90105	592	7.03706		592	-16.6242	592	13.5518		592	-28.1873	592	25.043		592	-7.84034	592	5.01699		592	36.3438	592	-39.8698		592	24.1268	592	-27.3413		592	-0.29104
594	-9.94666	594	6.99326		594	-16.3102	594	13.2791		594	-29.0203	594	25.6053		594	-7.92604	594	4.78878		594	35.5715	594	-39.079		594	23.7473	594	-26.8246		594	-0.33009
596	-9.96587	596	6.93983		596	-15.9898	596	13.0155		596	-29.7837	596	26.1122		596	-8.00407	596	4.56134		596	34.7107	596	-38.1858		596	23.3615	596	-26.2899		596	-0.36811
598	-9.95681	598	6.87402		598	-15.6675	598	12.7629		598	-30.4704	598	26.559		598	-8.07809	598	4.34349		598	33.7671	598	-37.1944		598	22.9746	598	-25.7429		598	-0.4015
600	-9.91922	600	6.7939		600	-15.3476	600	12.5214		600	-31.0742	600	26.9419		600	-8.1514	600	4.14364		600	32.7458	600	-36.1098		600	22.5906	600	-25.1896		600	-0.42741
602	-9.85421	602	6.69841		602	-15.0335	602	12.2905		602	-31.5903	602	27.2583		602	-8.22736	602	3.9695		602	31.6512	602	-34.9376		602	22.2122	602	-24.6367		602	-0.44412
604	-9.76373	604	6.58731		604	-14.728	604	12.0689		604	-32.016	604	27.507		604	-8.30967	604	3.82771		604	30.4869	604	-33.6837		604	21.8403	604	-24.0909		604	-0.45133
606	-9.64986	606	6.46097		606	-14.4334	606	11.8552		606	-32.35	606	27.6882		606	-8.40256	606	3.72382		606	29.2561	606	-32.354		606	21.4755	606	-23.5578		606	-0.45018
608	-9.51426	608	6.32011		608	-14.1514	608	11.6479		608	-32.5931	608	27.8034		608	-8.51091	608	3.66243		608	27.9625	608	-30.9543		608	21.1174	608	-23.0423		608	-0.44305
610	-9.35762	610	6.16547		610	-13.8834	610	11.4464		610	-32.7472	610	27.8551		610	-8.63983	610	3.64736		610	26.6107	610	-29.4903		610	20.7665	610	-22.5475		610	-0.43307
612	-9.17953	612	5.9975		612	-13.6298	612	11.25		612	-32.815	612	27.8467		612	-8.79463	612	3.68178		612	25.2072	612	-27.9674		612	20.4249	612	-22.0749		612	-0.4235
614	-8.97866	614	5.81628		614	-13.3905	614	11.0588		614	-32.7995	614	27.7824		614	-8.98033	614	3.76831		614	23.7602	614	-26.3913		614	20.0959	614	-21.6253		614	-0.41705
616	-8.75323	616	5.62152		616	-13.1646	616	10.873		616	-32.7042	616	27.6665		616	-9.20124	616	3.90887		616	22.28	616	-24.768		616	19.7849	616	-21.1985		616	-0.4153
618	-8.50158	618	5.41274		618	-12.9503	618	10.6927		618	-32.5324	618	27.504		618	-9.46107	618	4.10457		618	20.7779	618	-23.1043		618	19.4982	618	-20.7946		618	-0.41827
620	-8.22286	620	5.18958		620	-12.7453	620	10.5181		620	-32.2879	620	27.2998		620	-9.76207	620	4.3556		620	19.266	620	-21.4083		620	19.2428	620	-20.4139		620	-0.42441
622	-7.91747	622	4.95211		622	-12.5472	622	10.3491		622	-31.9756	622	27.059		622	-10.1057	622	4.66127		622	17.7558	622	-19.6892		622	19.0256	622	-20.0586		622	-0.43083
624	-7.58735	624	4.70112		624	-12.3534	624	10.1854		624	-31.6014	624	26.7867		624	-10.4925	624	5.02021		624	16.258	624	-17.9575		624	18.8517	624	-19.7319		624	-0.43382
626	-7.2359	626	4.43813		626	-12.1618	626	10.0264		626	-31.1733	626	26.4876		626	-10.9225	626	5.43069		626	14.7811	626	-16.2246		626	18.725	626	-19.4387		626	-0.42961
628	-6.86769	628	4.16536		628	-11.9708	628	9.87115		628	-30.7003	628	26.1659		628	-11.3953	628	5.89114		628	13.332	628	-14.5019		628	18.647	628	-19.1846		628	-0.4151
630	-6.48782	630	3.88531		630	-11.779	630	9.7185		630	-30.1928	630	25.8249		630	-11.9104	630	6.40034		630	11.9157	630	-12.8007		630	18.6171	630	-18.9758		630	-0.38851
632	-6.10137	632	3.60037		632	-11.5858	632	9.5671		632	-29.6607	632	25.4672		632	-12.4674	632	6.95754		632	10.536	632	-11.1315		632	18.6331	632	-18.8177		632	-0.34979
634	-5.71266	634	3.31225		634	-11.3906	634	9.41515		634	-29.1128	634	25.0939		634	-13.0655	634	7.56221		634	9.19623	634	-9.50326		634	18.6916	634	-18.7139		634	-0.30073
636	-5.32484	636	3.02169		636	-11.1928	636	9.2608		636	-28.5553	636	24.7049		636	-13.7036	636	8.21365		636	7.89954	636	-7.92337		636	18.7884	636	-18.666		636	-0.24471
638	-4.93952	638	2.72827		638	-10.9915	638	9.1017		638	-27.9916	638	24.2989		638	-14.38	638	8.91041		638	6.64963	638	-6.39772		638	18.9193	638	-18.6729		638	-0.18624
640	-4.55681	640	2.43057		640	-10.7856	640	8.9353		640	-27.4215	640	23.873		640	-15.0914	640	9.64983		640	5.45072	640	-4.93073		640	19.0805	640	-18.7307		640	-0.13026
642	-4.17552	642	2.12667		642	-10.5734	642	8.75875		642	-26.8423	642	23.4234		642	-15.8338	642	10.4278		642	4.30745	642	-3.52567		642	19.269	642	-18.8334		642	-0.0814
644	-3.79361	644	1.81474		644	-10.3535	644	8.56895		644	-26.2494	644	22.9457		644	-16.6016	644	11.2391		644	3.22447	644	-2.18492		644	19.4823	644	-18.9733		644	-0.04328
646	-3.40871	646	1.49375		646	-10.124	646	8.36285		646	-25.6379	646	22.4353		646	-17.3883	646	12.0773		646	2.206	646	-0.91021		646	19.7187	646	-19.1426		646	-0.01808
648	-3.01877	648	1.16396		648	-9.88295	648	8.1372		648	-25.0037	648	21.888		648	-18.1875	648	12.9359		648	1.25543	648	0.29732		648	19.977	648	-19.3344		648	-0.00622
650	-2.62251	650	0.8272		650	-9.6291	650	7.8892		650	-24.3447	650	21.3008		650	-18.9929	650	13.8084		650	0.37506	650	1.43709		650	20.2561	650	-19.5431		650	-0.00647
652	-2.21978	652	0.48679		652	-9.36085	652	7.61635		652	-23.6605	652	20.6722		652	-19.7993	652	14.689		652	-0.43395	652	2.50913		652	20.5544	652	-19.7656		652	-0.01624
654	-1.8117	654	0.14708		654	-9.077	654	7.31685		654	-22.9531	654	20.0023		654	-20.6029	654	15.5731		654	-1.17154	654	3.51409		654	20.87	654	-20.0008		654	-0.03203
656	-1.40062	656	-0.18714		656	-8.77635	656	6.9898		656	-22.2252	656	19.2933		656	-21.4021	656	16.4569		656	-1.83863	656	4.45316		656	21.2001	656	-20.25		656	-0.0501
658	-0.98978	658	-0.51129		658	-8.45785	658	6.6352		658	-21.4802	658	18.5485		658	-22.1965	658	17.3378		658	-2.43712	658	5.32781		658	21.5416	658	-20.5157		658	-0.06706
660	-0.58291	660	-0.82166		660	-8.1207	660	6.2542		660	-20.7211	660	17.7723		660	-22.9875	660	18.2137		660	-2.96987	660	6.1394		660	21.8906	660	-20.8008		660	-0.08037
662	-0.18376	662	-1.11576		662	-7.7644	662	5.8489		662	-19.9495	662	16.9688		662	-23.7766	662	19.0834		662	-3.44081	662	6.88873		662	22.2434	662	-21.1073		662	-0.08874
664	0.20447	664	-1.39263		664	-7.38895	664	5.42235		664	-19.1658	664	16.1416		664	-24.5653	664	19.9459		664	-3.85492	664	7.57562		664	22.5968	664	-21.4363		664	-0.09222
666	0.57945	666	-1.65277		666	-6.99505	666	4.97834		666	-18.3693	666	15.2929		666	-25.3542	666	20.7999		666	-4.21805	666	8.1988		666	22.9479	666	-21.7858		666	-0.09209
668	0.93996	668	-1.89808		668	-6.584	668	4.52107		668	-17.5582	668	14.4235		668	-26.1421	668	21.6441		668	-4.53646	668	8.75601		668	23.296	668	-22.1525		668	-0.09054
670	1.2859	670	-2.13156		670	-6.15765	670	4.05497		670	-16.7305	670	13.5332		670	-26.9258	670	22.4763		670	-4.8161	670	9.24461		670	23.6412	670	-22.5302		670	-0.09011
672	1.61809	672	-2.35691		672	-5.71845	672	3.58426		672	-15.884	672	12.6209		672	-27.6997	672	23.2935		672	-5.06172	672	9.66246		672	23.9852	672	-22.9114		672	-0.09312
674	1.93784	674	-2.57811		674	-5.2688	674	3.11276		674	-15.0169	674	11.6861		674	-28.4564	674	24.0922		674	-5.27613	674	10.0089		674	24.3308	674	-23.2881		674	-0.1011
676	2.24655	676	-2.79883		676	-4.8113	676	2.64363		676	-14.1282	676	10.7292		676	-29.187	676	24.8685		676	-5.45969	676	10.2856		676	24.6811	676	-23.6527		676	-0.11434
678	2.5452	678	-3.02188		678	-4.34812	678	2.17918		678	-13.2171	678	9.75231		678	-29.8824	678	25.619		678	-5.61042	678	10.4972		678	25.0393	678	-23.9991		678	-0.13179
680	2.83407	680	-3.24863		680	-3.88116	680	1.72095		680	-12.2838	680	8.7595		680	-30.5341	680	26.341		680	-5.72464	680	10.6512		680	25.4078	680	-24.3239		680	-0.15128
682	3.11264	682	-3.47868		682	-3.41188	682	1.26968		682	-11.3289	682	7.75618		682	-31.1361	682	27.033		682	-5.79816	682	10.7577		682	25.7874	682	-24.6266		682	-0.16995
684	3.37975	684	-3.70978		684	-2.94136	684	0.82559		684	-10.3536	684	6.74849		684	-31.6853	684	27.695		684	-5.82765	684	10.8278		684	26.1776	684	-24.9098		684	-0.18503
686	3.63398	686	-3.938		686	-2.47041	686	0.3886		686	-9.35922	686	5.74222		686	-32.1822	686	28.3286		686	-5.81193	686	10.8731		686	26.5765	686	-25.179		686	-0.19452
688	3.87413	688	-4.15834		688	-1.9997	688	-0.04135		688	-8.34741	688	4.7418		688	-32.6313	688	28.936		688	-5.75285	688	10.9041		688	26.9807	688	-25.441		688	-0.19774
690	4.09975	690	-4.36549		690	-1.52984	690	-0.46408		690	-7.31988	690	3.74958		690	-33.0398	690	29.5203		690	-5.65554	690	10.9291		690	27.386	690	-25.7036		690	-0.19554
692	4.31142	692	-4.5547		692	-1.06158	692	-0.87907		692	-6.27843	692	2.76566		692	-33.4167	692	30.0836		692	-5.52794	692	10.9539		692	27.7884	692	-25.9735		692	-0.19003
694	4.51087	694	-4.72253		694	-0.59581	694	-1.2854		694	-5.22509	694	1.78832		694	-33.7712	694	30.6278		694	-5.3799	694	10.9814		694	28.1828	694	-26.2559		694	-0.18408
696	4.70074	696	-4.8674		696	-0.1337	696	-1.68187		696	-4.16243	696	0.81496		696	-34.1113	696	31.153		696	-5.22182	696	11.012		696	28.5653	696	-26.5534		696	-0.18046
698	4.8841	698	-4.98966		698	0.3234	698	-2.06719		698	-3.09387	698	-0.15662		698	-34.4426	698	31.6583		698	-5.06339	698	11.044		698	28.9319	698	-26.8654		698	-0.18115
700	5.06378	700	-5.09145		700	0.77397	700	-2.44018		700	-2.02397	700	-1.12693		700	-34.7676	700	32.1416		700	-4.91251	700	11.0742		700	29.2791	700	-27.1891		700	-0.18686
702	5.24173	702	-5.17621		702	1.21643	702	-2.79988		702	-0.95853	702	-2.09392		702	-35.0859	702	32.6001		702	-4.77463	702	11.099		702	29.6038	702	-27.519		702	-0.19698
704	5.41857	704	-5.24797		704	1.64932	704	-3.14574		704	0.09555	704	-3.05266		704	-35.3946	704	33.0303		704	-4.65255	704	11.1142		704	29.9033	704	-27.8486		704	-0.20991
706	5.59334	706	-5.31078		706	2.07138	706	-3.47758		706	1.13078	706	-3.9958		706	-35.6894	706	33.4288		706	-4.54671	706	11.1161		706	30.1755	706	-28.1704		706	-0.22368
708	5.7636	708	-5.36817		708	2.48173	708	-3.79566		708	2.13973	708	-4.9146		708	-35.9657	708	33.793		708	-4.45568	708	11.1013		708	30.4185	708	-28.4777		708	-0.2366
710	5.92589	710	-5.42281		710	2.87992	710	-4.10051		710	3.11584	710	-5.8005		710	-36.2188	710	34.1201		710	-4.37693	710	11.0675		710	30.6314	710	-28.7641		710	-0.24783
712	6.07632	712	-5.4764		712	3.266	712	-4.39297		712	4.05403	712	-6.64656		712	-36.4455	712	34.408		712	-4.30751	712	11.0127		712	30.8135	712	-29.0246		712	-0.25745
714	6.21128	714	-5.52971		714	3.64058	714	-4.67403		714	4.95121	714	-7.44872		714	-36.6434	714	34.6554		714	-4.2447	714	10.9365		714	30.9657	714	-29.2557		714	-0.2663
716	6.32803	716	-5.58274		716	4.00469	716	-4.94484		716	5.80631	716	-8.20633		716	-36.8113	716	34.861		716	-4.18632	716	10.8395		716	31.089	716	-29.4553		716	-0.27555
718	6.42517	718	-5.63489		718	4.35978	718	-5.20665		718	6.62005	718	-8.92204		718	-36.9487	718	35.0244		718	-4.13098	718	10.7238		718	31.1854	718	-29.6227		718	-0.28611
720	6.50282	720	-5.68516		720	4.70754	720	-5.46075		720	7.39445	720	-9.60096		720	-37.0553	720	35.1455		720	-4.078	720	10.593		720	31.2573	720	-29.7585		720	-0.29827
722	6.56251	722	-5.73241		722	5.0497	722	-5.7083		722	8.13225	722	-10.2494		722	-37.1306	722	35.225		722	-4.02721	722	10.4521		722	31.3075	722	-29.8638		722	-0.31149
724	6.60689	724	-5.77548		724	5.38795	724	-5.9504		724	8.83637	724	-10.8737		724	-37.1737	724	35.2636		724	-3.97877	724	10.3068		724	31.339	724	-29.9406		724	-0.32457
726	6.63937	726	-5.81348		726	5.7234	726	-6.18785		726	9.50952	726	-11.4786		726	-37.1831	726	35.2633		726	-3.93293	726	10.1633		726	31.3546	726	-29.9913		726	-0.33591
728	6.66358	728	-5.8459		728	6.0568	728	-6.42125		728	10.1541	728	-12.0674		728	-37.157	728	35.2255		728	-3.89	728	10.0269		728	31.3569	728	-30.0182		728	-0.34394
730	6.68299	730	-5.87281		730	6.38805	730	-6.65065		730	10.7723	730	-12.6411		730	-37.093	730	35.1521		730	-3.85042	730	9.90138		730	31.3483	730	-30.0241		730	-0.34744
732	6.70062	732	-5.89487		732	6.71625	732	-6.8758		732	11.3659	732	-13.1991		732	-36.9888	732	35.044		732	-3.81493	732	9.7885		732	31.3309	732	-30.0115		732	-0.34573
734	6.71881	734	-5.91327		734	7.03995	734	-7.0961		734	11.9369	734	-13.74		734	-36.8423	734	34.9021		734	-3.7848	734	9.68746		734	31.3064	734	-29.9831		734	-0.33876
736	6.73916	736	-5.92949		736	7.35695	736	-7.3108		736	12.4871	736	-14.2623		736	-36.6523	736	34.7264		736	-3.7619	736	9.59529		736	31.2771	736	-29.9421		736	-0.32704
738	6.76258	738	-5.94501		738	7.66485	738	-7.51915		738	13.0181	738	-14.7646		738	-36.4186	738	34.5164		738	-3.74854	738	9.50741		738	31.2447	738	-29.8913		738	-0.31155
740	6.78937	740	-5.96094		740	7.96125	740	-7.72075		740	13.5311	740	-15.2467		740	-36.1424	740	34.2721		740	-3.74704	740	9.41862		740	31.2107	740	-29.8331		740	-0.29364
742	6.81933	742	-5.97776		742	8.24405	742	-7.91575		742	14.0264	742	-15.7088		742	-35.8265	742	33.9932		742	-3.75905	742	9.32415		742	31.1773	742	-29.7694		742	-0.27488
744	6.85182	744	-5.99515		744	8.51165	744	-8.10495		744	14.5037	744	-16.1518		744	-35.4752	744	33.6804		744	-3.78478	744	9.22057		744	31.1455	744	-29.7015		744	-0.25691
746	6.88587	746	-6.01221		746	8.76315	746	-8.2899		746	14.962	746	-16.5766		746	-35.0937	746	33.3346		746	-3.82248	746	9.10642		746	31.1157	746	-29.6292		746	-0.2412
748	6.9202	748	-6.02769		748	8.9983	748	-8.47275		748	15.4002	748	-16.9837		748	-34.6878	748	32.957		748	-3.86824	748	8.98244		748	31.0872	748	-29.5522		748	-0.22884
750	6.95334	750	-6.04054		750	9.21755	750	-8.6558		750	15.8172	750	-17.3729		750	-34.2627	750	32.5484		750	-3.91642	750	8.8513		750	31.0579	750	-29.4693		750	-0.22029
752	6.98381	752	-6.05043		752	9.42185	752	-8.8412		752	16.2128	752	-17.7434		752	-33.822	752	32.109		752	-3.96064	752	8.71714		752	31.0245	752	-29.3804		752	-0.21525
754	7.01034	754	-6.05811		754	9.61235	754	-9.0305		754	16.5882	754	-18.0938		754	-33.367	754	31.6379		754	-3.99507	754	8.58483		754	30.9825	754	-29.2862		754	-0.21269
756	7.03221	756	-6.06557		756	9.7905	756	-9.22415		756	16.9456	756	-18.4223		756	-32.8968	756	31.1341		756	-4.0159	756	8.45922		756	30.9271	756	-29.1889		756	-0.21101
758	7.04959	758	-6.07583		758	9.9575	758	-9.4212		758	17.2881	758	-18.7279		758	-32.4079	758	30.5963		758	-4.02232	758	8.34455		758	30.8531	758	-29.0924		758	-0.20845
760	7.06374	760	-6.09248		760	10.1145	760	-9.61945		760	17.6192	760	-19.01		760	-31.8952	760	30.024		760	-4.01705	760	8.24394		760	30.7568	760	-29.0015		760	-0.20357
762	7.07705	762	-6.11896		762	10.2625	762	-9.8154		762	17.9419	762	-19.2694		762	-31.3528	762	29.4185		762	-4.00593	762	8.15918		762	30.635	762	-28.9207		762	-0.19568
764	7.09271	764	-6.15789		764	10.4024	764	-10.0047		764	18.2576	764	-19.5082		764	-30.7751	764	28.7832		764	-3.99688	764	8.09055		764	30.4859	764	-28.8535		764	-0.18514
766	7.11418	766	-6.21047		766	10.5343	766	-10.183		766	18.5661	766	-19.7296		766	-30.1578	766	28.1238		766	-3.99834	766	8.03696		766	30.3093	766	-28.8008		766	-0.17347
768	7.14436	768	-6.27608		768	10.6591	768	-10.346		768	18.8652	768	-19.9375		768	-29.498	768	27.4471		768	-4.01756	768	7.99615		768	30.1059	768	-28.7602		768	-0.16313
770	7.18482	770	-6.35224		770	10.7767	770	-10.4902		770	19.1513	770	-20.1362		770	-28.7954	770	26.7603		770	-4.0592	770	7.96504		770	29.8773	770	-28.725		770	-0.15701
772	7.23521	772	-6.43479		772	10.8874	772	-10.6137		772	19.42	772	-20.329		772	-28.0507	772	26.0691		772	-4.12451	772	7.94025		772	29.6258	772	-28.6861		772	-0.15788
774	7.29301	774	-6.51824		774	10.9917	774	-10.7157		774	19.6673	774	-20.5184		774	-27.2669	774	25.3765		774	-4.21126	774	7.91875		774	29.3547	774	-28.6307		774	-0.16763
776	7.35382	776	-6.59635		776	11.0899	776	-10.797		776	19.8902	776	-20.7048		776	-26.4479	776	24.682		776	-4.31453	776	7.89857		776	29.0675	776	-28.5454		776	-0.18682
778	7.41213	778	-6.6627		778	11.1829	778	-10.8593		778	20.0873	778	-20.887		778	-25.5987	778	23.9811		778	-4.42805	778	7.87935		778	28.7693	778	-28.4171		778	-0.21436
780	7.46237	780	-6.71144		780	11.272	780	-10.9054		780	20.2592	780	-21.0619		780	-24.7251	780	23.2667		780	-4.54587	780	7.8628		780	28.4658	780	-28.2349		780	-0.24757
782	7.49995	782	-6.73786		782	11.3587	782	-10.9383		782	20.4084	782	-21.2256		782	-23.8344	782	22.5301		782	-4.66391	782	7.85264		782	28.1637	782	-27.9913		782	-0.28253
784	7.52221	784	-6.73904		784	11.445	784	-10.9612		784	20.5384	784	-21.3734		784	-22.9337	784	21.7634		784	-4.78111	784	7.85428		784	27.8696	784	-27.6833		784	-0.3147
786	7.52884	786	-6.71432		786	11.533	786	-10.977		786	20.6536	786	-21.5013		786	-22.0311	786	20.9608		786	-4.89981	786	7.87396		786	27.5904	786	-27.314		786	-0.33965
788	7.52188	788	-6.66538		788	11.6248	788	-10.9879		788	20.7582	788	-21.6058		788	-21.1338	788	20.1206		788	-5.02526	788	7.91771		788	27.3311	788	-26.8912		788	-0.35377
790	7.50526	790	-6.59617		790	11.7218	790	-10.996		790	20.8564	790	-21.6852		790	-20.2477	790	19.2453		790	-5.16448	790	7.99032		790	27.0952	790	-26.4277		790	-0.35477
792	7.48402	792	-6.51227		792	11.8246	792	-11.0027		792	20.9513	792	-21.739		792	-19.377	792	18.3416		792	-5.32456	792	8.09446		792	26.8833	792	-25.9398		792	-0.342
794	7.46351	794	-6.42016		794	11.9327	794	-11.0091		794	21.0456	794	-21.7681		794	-18.5232	794	17.4187		794	-5.51088	794	8.23032		794	26.6926	794	-25.4458		794	-0.31638
796	7.44855	796	-6.32624		796	12.0447	796	-11.0159		796	21.1411	796	-21.7748		796	-17.6853	796	16.4871		796	-5.72578	796	8.39557		796	26.5184	796	-24.963		796	-0.28019
798	7.44286	798	-6.23606		798	12.1578	798	-11.0236		798	21.2391	798	-21.7618		798	-16.86	798	15.5559		798	-5.96779	798	8.58592		798	26.3533	798	-24.5074		798	-0.23656
800	7.44864	800	-6.1538		800	12.2685	800	-11.0323		800	21.3404	800	-21.7323		800	-16.0426	800	14.6318		800	-6.2318	800	8.79572		800	26.1888	800	-24.0908		800	-0.18903
802	7.46639	802	-6.08218		802	12.3728	802	-11.0422		802	21.4456	802	-21.6895		802	-15.2275	802	13.7181		802	-6.51	802	9.0188		802	26.0165	802	-23.7204		802	-0.14102
804	7.49485	804	-6.02278		804	12.467	804	-11.0534		804	21.5548	804	-21.6366		804	-14.4093	804	12.8143		804	-6.79344	804	9.24907		804	25.8294	804	-23.3979		804	-0.0955
806	7.53114	806	-5.97656		806	12.5476	806	-11.0656		806	21.6679	806	-21.5763		806	-13.5836	806	11.9176		806	-7.07369	806	9.48111		806	25.622	806	-23.1206		806	-0.05472
808	7.57111	808	-5.94438		808	12.6125	808	-11.079		808	21.7846	808	-21.5109		808	-12.7469	808	11.0239		808	-7.34431	808	9.7105		808	25.3918	808	-22.8813		808	-0.02004
810	7.60976	810	-5.92736		810	12.6604	810	-11.0931		810	21.9037	810	-21.4425		810	-11.8968	810	10.1293		810	-7.6018	810	9.9342		810	25.1389	810	-22.6702		810	0.00806
812	7.64191	812	-5.92685		812	12.692	812	-11.1081		812	22.0235	812	-21.3725		812	-11.0321	812	9.23174		812	-7.84569	812	10.1507		812	24.8659	812	-22.4759		812	0.03003
814	7.66291	814	-5.94403		814	12.7087	814	-11.1236		814	22.1416	814	-21.3025		814	-10.1526	814	8.33091		814	-8.07806	814	10.3603		814	24.5772	814	-22.2869		814	0.04705
816	7.66931	816	-5.9793		816	12.7129	816	-11.1394		816	22.2548	816	-21.2332		816	-9.25851	816	7.42899		816	-8.30248	816	10.5648		816	24.2777	816	-22.0927		816	0.06093
818	7.65937	818	-6.0316		818	12.7074	818	-11.155		818	22.3594	818	-21.1656		818	-8.35041	818	6.5295		818	-8.52274	818	10.7672		818	23.9724	818	-21.8851		818	0.07376
820	7.63325	820	-6.09792		820	12.6951	820	-11.17		820	22.4514	820	-21.1003		820	-7.42964	820	5.6367		820	-8.74181	820	10.9709		820	23.6647	820	-21.6584		820	0.08758
822	7.59298	822	-6.17322		822	12.6778	822	-11.1835		822	22.5272	822	-21.0375		822	-6.49762	822	4.75441		822	-8.96106	822	11.1788		822	23.3565	822	-21.4111		822	0.10404
824	7.5421	824	-6.25088		824	12.657	824	-11.1943		824	22.584	824	-20.9777		824	-5.55648	824	3.88523		824	-9.18011	824	11.3916		824	23.0476	824	-21.1439		824	0.12408
826	7.48515	826	-6.32349		826	12.6326	826	-11.2008		826	22.6201	826	-20.921		826	-4.60894	826	3.03012		826	-9.39713	826	11.6079		826	22.7358	826	-20.8611		826	0.14785
828	7.42716	828	-6.38408		828	12.604	828	-11.201		828	22.6358	828	-20.8672		828	-3.65836	828	2.18845		828	-9.60955	828	11.8231		828	22.4173	828	-20.5682		828	0.17469
830	7.37319	830	-6.42726		830	12.5698	830	-11.1922		830	22.6326	830	-20.8162		830	-2.70876	830	1.35862		830	-9.815	830	12.0303		830	22.0881	830	-20.2715		830	0.20338
832	7.32793	832	-6.45027		832	12.528	832	-11.1715		832	22.6132	832	-20.7676		832	-1.7648	832	0.53878		832	-10.0122	832	12.2212		832	21.7437	832	-19.9758		832	0.23235
834	7.29545	834	-6.45343		834	12.4771	834	-11.1356		834	22.5806	834	-20.7207		834	-0.83186	834	-0.27204		834	-10.2014	834	12.3876		834	21.3808	834	-19.684		834	0.26001
836	7.27883	836	-6.44009		836	12.4158	836	-11.0819		836	22.5376	836	-20.6747		836	0.0839	836	-1.07298		836	-10.3853	836	12.5234		836	20.9974	836	-19.3957		836	0.28485
838	7.27975	838	-6.41588		838	12.3436	838	-11.0088		838	22.4856	838	-20.6286		838	0.97541	838	-1.86073		838	-10.5681	838	12.6262		838	20.5923	838	-19.1079		838	0.30555
840	7.29809	840	-6.3875		840	12.2607	840	-10.9162		840	22.4244	840	-20.5809		840	1.83463	840	-2.62939		840	-10.7554	840	12.6984		840	20.166	840	-18.8153		840	0.32096
842	7.33143	842	-6.36127		842	12.1689	842	-10.8057		842	22.3526	842	-20.5298		842	2.6527	842	-3.371		842	-10.9534	842	12.7474		842	19.7199	842	-18.5118		842	0.32998
844	7.3748	844	-6.34178		844	12.0704	844	-10.6811		844	22.2674	844	-20.4733		844	3.42046	844	-4.07674		844	-11.1673	844	12.7859		844	19.2562	844	-18.1925		844	0.33158
846	7.42073	846	-6.33085		846	11.9689	846	-10.547		846	22.1661	846	-20.4092		846	4.12924	846	-4.73869		846	-11.4001	846	12.8301		846	18.7769	846	-17.8543		846	0.32473
848	7.45979	848	-6.32709		848	11.8684	848	-10.4092		848	22.047	848	-20.335		848	4.77215	848	-5.35191		848	-11.6519	848	12.8978		848	18.2846	848	-17.498		848	0.30847
850	7.48165	850	-6.32615		850	11.7733	850	-10.2731		850	21.9097	850	-20.2487		850	5.34549	850	-5.9162		850	-11.9185	850	13.0055		850	17.7821	850	-17.1273		850	0.28189
852	7.47647	852	-6.32157		852	11.6875	852	-10.1432		852	21.7561	852	-20.1487		852	5.85017	852	-6.43749		852	-12.1921	852	13.1659		852	17.2725	852	-16.7482		852	0.2441
854	7.43656	854	-6.30604		854	11.6143	854	-10.0225		854	21.5897	854	-20.0337		854	6.29274	854	-6.92798		854	-12.4616	854	13.3851		854	16.7595	854	-16.3684		854	0.19423
856	7.35783	856	-6.27284		856	11.5557	856	-9.91265		856	21.4152	856	-19.9036		856	6.68576	856	-7.40517		856	-12.7149	856	13.6608		856	16.248	856	-15.9946		856	0.13148
858	7.24078	858	-6.21718		858	11.5121	858	-9.81375		858	21.2378	858	-19.7586		858	7.04712	858	-7.88942		858	-12.9409	858	13.9826		858	15.7434	858	-15.6306		858	0.05529
860	7.09074	860	-6.13716		860	11.4823	860	-9.72525		860	21.0617	860	-19.5995		860	7.39841	860	-8.40058		860	-13.1326	860	14.3331		860	15.2519	860	-15.2764		860	-0.03414
862	6.91726	862	-6.03419		862	11.4632	862	-9.6459		862	20.8897	862	-19.4273		862	7.76226	862	-8.95405		862	-13.2894	862	14.6904		862	14.7791	862	-14.9256		862	-0.13514
864	6.73263	864	-5.91283		864	11.4507	864	-9.57435		864	20.7233	864	-19.2433		864	8.15897	864	-9.55678		864	-13.4178	864	15.0323		864	14.329	864	-14.5663		864	-0.24374
866	6.54984	866	-5.78005		866	11.4392	866	-9.5088		866	20.5622	866	-19.0485		866	8.60314	866	-10.2048		866	-13.5307	866	15.3392		866	13.9029	866	-14.1813		866	-0.35302
868	6.38045	868	-5.64406		868	11.4227	868	-9.44685		868	20.4057	868	-18.8441		868	9.10066	868	-10.8821		868	-13.6455	868	15.597		868	13.4986	868	-13.7499		868	-0.45292
870	6.23268	870	-5.51276		870	11.3943	870	-9.38545		870	20.2531	870	-18.6315		870	9.64719	870	-11.5617		870	-13.7793	870	15.797		870	13.111	870	-13.2514		870	-0.53091
872	6.11031	872	-5.39218		872	11.3471	872	-9.3206		872	20.1041	872	-18.4125		872	10.2279	872	-12.2086		872	-13.9453	872	15.936		872	12.7328	872	-12.669		872	-0.57352
874	6.0126	874	-5.28493		874	11.2744	874	-9.2477		874	19.9598	874	-18.1901		874	10.8188	874	-12.7846		874	-14.1481	874	16.0131		874	12.3572	874	-11.9945		874	-0.56866
876	5.93525	876	-5.18906		876	11.1704	876	-9.1623		876	19.8217	876	-17.9679		876	11.3908	876	-13.2537		876	-14.3822	876	16.0274		876	11.9802	876	-11.2322		876	-0.50826
878	5.8722	878	-5.0976		878	11.0308	878	-9.0605		878	19.6912	878	-17.7506		878	11.9127	878	-13.5871		878	-14.6306	878	15.9758		878	11.6025	878	-10.4021		878	-0.39071
880	5.81778	880	-4.99888		880	10.8536	880	-8.9401		880	19.5691	880	-17.5434		880	12.3555	880	-13.7667		880	-14.8673	880	15.8526		880	11.2298	880	-9.54002		880	-0.22234
882	5.76868	882	-4.87804		882	10.6395	882	-8.80075		882	19.4538	882	-17.3514		882	12.6955	882	-13.7865		882	-15.0601	882	15.6506		882	10.8709	882	-8.69537		882	-0.01751
884	5.72513	884	-4.7195		884	10.3924	884	-8.6441		884	19.3418	884	-17.179		884	12.9165	884	-13.6517		884	-15.175	884	15.3636		884	10.5343	884	-7.92623		884	0.20289
886	5.69106	886	-4.5101		886	10.1186	886	-8.4733		886	19.2271	886	-17.0288		886	13.0101	886	-13.3766		886	-15.1806	886	14.9899		886	10.2231	886	-7.29172		886	0.41434
888	5.67301	888	-4.24241		888	9.82605	888	-8.29215		888	19.1023	888	-16.9012		888	12.9758	888	-12.9803		888	-15.0515	888	14.5346		888	9.9308	888	-6.84325		888	0.59247
890	5.67814	890	-3.91741		890	9.52305	890	-8.10405		890	18.9595	890	-16.7939		890	12.8203	890	-12.4837		890	-14.7716	890	14.0108		890	9.63885	890	-6.61584		890	0.71693
892	5.71169	892	-3.54578		892	9.2168	892	-7.9112		892	18.7927	892	-16.7021		892	12.5565	892	-11.9074		892	-14.3357	892	13.4384		892	9.31785	892	-6.62104		892	0.77459
894	5.77456	894	-3.14731		894	8.9122	894	-7.714		894	18.5982	894	-16.6188		894	12.2021	894	-11.2712		894	-13.7505	894	12.841		894	8.93214	894	-6.8427		894	0.7614
896	5.86149	896	-2.74835		896	8.6112	896	-7.51115		896	18.3763	896	-16.5358		896	11.7788	896	-10.5961		896	-13.0346	896	12.2413		896	8.44743	896	-7.23661		896	0.68259
898	5.96033	898	-2.37769		898	8.31295	898	-7.30015		898	18.1309	898	-16.4446		898	11.3096	898	-9.90702		898	-12.2171	898	11.6565		898	7.83951	898	-7.73432		898	0.5512
900	6.05259	900	-2.06166		900	8.0141	900	-7.07845		900	17.8692	900	-16.3377		900	10.8165	900	-9.23471		900	-11.3343	900	11.0945		900	7.10168	900	-8.25084		900	0.38539

## Sheet: Figure 1g
0.4 μM L-Cys		0.8 μM L-Cys		1.2 μM L-Cys		1.6 μM L-Cys		2.0 μM L-Cys		2.4 μM L-Cys			0.4 μM D-Cys		0.8 μM D-Cys		1.2 μM D-Cys		1.6 μM D-Cys		2.0 μM D-Cys		2.4 μM D-Cys
Wavelength (nm)	g-factor	Wavelength (nm)	g-factor	Wavelength (nm)	g-factor	Wavelength (nm)	g-factor	Wavelength (nm)	g-factor	Wavelength (nm)	g-factor		Wavelength (nm)	g-factor	Wavelength (nm)	g-factor	Wavelength (nm)	g-factor	Wavelength (nm)	g-factor	Wavelength (nm)	g-factor	Wavelength (nm)	g-factor
400	-0.00024328	400	-0.000251821	400	-0.000322758	400	4.686e-05	400	0.000998716	400	0.000654296		400	0.000177947	400	0.000180836	400	0.000305102	400	-9.73197e-05	400	-0.00117	400	-0.000741719
402	-0.000242412	402	-0.000254035	402	-0.000322169	402	4.66788e-05	402	0.001	402	0.000653956		402	0.000179779	402	0.000183328	402	0.000312667	402	-9.53728e-05	402	-0.00117	402	-0.000744208
404	-0.000241378	404	-0.000256042	404	-0.000323128	404	4.70448e-05	404	0.00101	404	0.000654153		404	0.000181266	404	0.000186038	404	0.000319066	404	-9.40418e-05	404	-0.00117	404	-0.000747402
406	-0.000239948	406	-0.000257931	406	-0.000326836	406	4.76266e-05	406	0.00101	406	0.000653172		406	0.000182569	406	0.00018858	406	0.000324153	406	-9.34095e-05	406	-0.00117	406	-0.000750495
408	-0.000239244	408	-0.000260195	408	-0.000332514	408	4.79636e-05	408	0.00101	408	0.000652994		408	0.000183902	408	0.000190592	408	0.000329223	408	-9.38679e-05	408	-0.00116	408	-0.000753612
410	-0.000238827	410	-0.00026202	410	-0.000341016	410	4.77141e-05	410	0.001	410	0.000652847		410	0.000184982	410	0.000192583	410	0.000333615	410	-9.54078e-05	410	-0.00116	410	-0.000756851
412	-0.000239497	412	-0.000264288	412	-0.000351559	412	4.66174e-05	412	0.001	412	0.000652872		412	0.000185841	412	0.000194266	412	0.00033856	412	-9.7465e-05	412	-0.00117	412	-0.000759292
414	-0.000240821	414	-0.000266133	414	-0.000363567	414	4.45178e-05	414	0.000998824	414	0.000652251		414	0.000186254	414	0.000195651	414	0.000343753	414	-0.000100207	414	-0.00117	414	-0.00076296
416	-0.000242216	416	-0.000268419	416	-0.000375745	416	4.1422e-05	416	0.000996897	416	0.00065291		416	0.000187127	416	0.000196754	416	0.000349308	416	-0.000103316	416	-0.00117	416	-0.000767882
418	-0.000244477	418	-0.000270686	418	-0.000388831	418	3.72626e-05	418	0.000993714	418	0.000654871		418	0.000187681	418	0.000197885	418	0.000355262	418	-0.000106134	418	-0.00117	418	-0.000773027
420	-0.000246233	420	-0.0002729	420	-0.000400406	420	3.23192e-05	420	0.000992396	420	0.000656211		420	0.000188221	420	0.000198472	420	0.000361584	420	-0.000108652	420	-0.00118	420	-0.000777274
422	-0.000247261	422	-0.000275021	422	-0.000410351	422	2.67467e-05	422	0.000991429	422	0.00065776		422	0.00018872	422	0.000198811	422	0.000368176	422	-0.000110303	422	-0.00118	422	-0.000781489
424	-0.000248203	424	-0.000276548	424	-0.000418285	424	2.09236e-05	424	0.000989149	424	0.000659373		424	0.000189083	424	0.000199199	424	0.000374865	424	-0.000111114	424	-0.00118	424	-0.000785492
426	-0.000248734	426	-0.000278366	426	-0.00042415	426	1.51945e-05	426	0.000988298	426	0.000660899		426	0.000189141	426	0.000199044	426	0.000381439	426	-0.000111249	426	-0.00118	426	-0.000789087
428	-0.000249002	428	-0.000279996	428	-0.000428189	428	9.90469e-06	428	0.000985601	428	0.000662198		428	0.000188666	428	0.00019864	428	0.000388231	428	-0.000110492	428	-0.00118	428	-0.000793174
430	-0.00024923	430	-0.000281434	430	-0.000430861	430	5.28879e-06	430	0.000983809	430	0.000663172		430	0.000187388	430	0.000197984	430	0.000393243	430	-0.000109391	430	-0.00118	430	-0.000796598
432	-0.000249644	432	-0.00028269	432	-0.000433346	432	1.56307e-06	432	0.000981267	432	0.000663764		432	0.000185052	432	0.00019737	432	0.000398632	432	-0.000108048	432	-0.00118	432	-0.000798261
434	-0.000250417	434	-0.000283778	434	-0.000434945	434	-1.18886e-06	434	0.000977934	434	0.00066495		434	0.000181466	434	0.000196202	434	0.000402468	434	-0.000106583	434	-0.00118	434	-0.000800388
436	-0.000252004	436	-0.000284708	436	-0.000436684	436	-2.959e-06	436	0.000973909	436	0.000664812		436	0.000176837	436	0.000194781	436	0.000405282	436	-0.000105563	436	-0.00118	436	-0.000800986
438	-0.00025361	438	-0.000285472	438	-0.000439423	438	-3.81502e-06	438	0.000970906	438	0.000665373		438	0.000170724	438	0.000193415	438	0.000407699	438	-0.00010483	438	-0.00118	438	-0.000802443
440	-0.00025548	440	-0.000286037	440	-0.000441955	440	-3.864e-06	440	0.000966237	440	0.000664737		440	0.000163689	440	0.000191552	440	0.000408537	440	-0.000104778	440	-0.00118	440	-0.000803908
442	-0.000257814	442	-0.000286824	442	-0.000445466	442	-3.24238e-06	442	0.000961759	442	0.000664955		442	0.000156419	442	0.000189822	442	0.00040912	442	-0.000105237	442	-0.00119	442	-0.00080557
444	-0.000259627	444	-0.00028678	444	-0.000448521	444	-2.09068e-06	444	0.000957818	444	0.000665102		444	0.000148976	444	0.000187999	444	0.000408292	444	-0.000106126	444	-0.00119	444	-0.000806437
446	-0.000261157	446	-0.000286295	446	-0.000452265	446	-5.57613e-07	446	0.0009562	446	0.000664209		446	0.000142398	446	0.000185867	446	0.000407391	446	-0.000107344	446	-0.0012	446	-0.00080987
448	-0.000262724	448	-0.000285768	448	-0.000455956	448	1.22039e-06	448	0.000954108	448	0.000664271		448	0.000136735	448	0.000184046	448	0.000405886	448	-0.000108815	448	-0.0012	448	-0.000812458
450	-0.000263959	450	-0.000284664	450	-0.000459564	450	3.1258e-06	450	0.000954619	450	0.000664239		450	0.000132765	450	0.000182279	450	0.000403256	450	-0.000110509	450	-0.0012	450	-0.000815172
452	-0.000264558	452	-0.000282499	452	-0.000463131	452	5.04503e-06	452	0.000954689	452	0.000664		452	0.000130412	452	0.00018055	452	0.000400881	452	-0.000112654	452	-0.00121	452	-0.000817826
454	-0.000265494	454	-0.000280298	454	-0.000466734	454	6.91347e-06	454	0.000957199	454	0.00066339		454	0.0001296	454	0.0001788	454	0.000398295	454	-0.000115023	454	-0.00121	454	-0.000820233
456	-0.000266535	456	-0.000277686	456	-0.000470445	456	8.72147e-06	456	0.000960423	456	0.000662216		456	0.000129865	456	0.000176938	456	0.000395684	456	-0.00011795	456	-0.00121	456	-0.000822229
458	-0.000267813	458	-0.000274329	458	-0.000474297	458	1.04935e-05	458	0.000964098	458	0.000660296		458	0.000131216	458	0.00017485	458	0.000393235	458	-0.000121792	458	-0.00121	458	-0.000824861
460	-0.000269375	460	-0.000271317	460	-0.000478975	460	1.23812e-05	460	0.000967947	460	0.000657513		460	0.000133026	460	0.000172434	460	0.00039112	460	-0.000126294	460	-0.00121	460	-0.000825698
462	-0.000271164	462	-0.000268734	462	-0.000482967	462	1.45582e-05	462	0.00097172	462	0.000654891		462	0.000135119	462	0.000169875	462	0.000389476	462	-0.000131894	462	-0.00121	462	-0.000827028
464	-0.00027302	464	-0.000265665	464	-0.000487555	464	1.72662e-05	464	0.000975218	464	0.000650537		464	0.000136799	464	0.000166604	464	0.000389013	464	-0.000138354	464	-0.00122	464	-0.000827626
466	-0.000275116	466	-0.000262514	466	-0.000491846	466	2.07594e-05	466	0.000979934	466	0.000646805		466	0.000138144	466	0.000163162	466	0.000388546	466	-0.000145549	466	-0.00122	466	-0.000827447
468	-0.00027628	468	-0.000259125	468	-0.000495667	468	2.52714e-05	468	0.00098429	468	0.000643126		468	0.00013916	468	0.000159087	468	0.000389315	468	-0.000153547	468	-0.00122	468	-0.000826475
470	-0.000277066	470	-0.000255737	470	-0.000498884	470	3.10416e-05	470	0.000988395	470	0.000640027		470	0.000140181	470	0.000154972	470	0.000390672	470	-0.000161702	470	-0.00123	470	-0.000825968
472	-0.000276327	472	-0.000251219	472	-0.000501426	472	3.80916e-05	472	0.000990835	472	0.00063805		472	0.000140909	472	0.000150414	472	0.000391918	472	-0.000170117	472	-0.00123	472	-0.000823634
474	-0.000274321	474	-0.000245848	474	-0.000502531	474	4.65021e-05	474	0.000995269	474	0.000637675		474	0.000141699	474	0.000145984	474	0.000394192	474	-0.000178739	474	-0.00124	474	-0.000820972
476	-0.000270994	476	-0.000239536	476	-0.000503815	476	5.62653e-05	476	0.001	476	0.000638247		476	0.000142604	476	0.000141279	476	0.000396047	476	-0.000187577	476	-0.00124	476	-0.000818443
478	-0.000266425	478	-0.000232322	478	-0.000503858	478	6.74611e-05	478	0.00101	478	0.000642112		478	0.000143581	478	0.000136584	478	0.000397856	478	-0.000196685	478	-0.00125	478	-0.000816697
480	-0.000260831	480	-0.000224381	480	-0.000504364	480	7.98677e-05	480	0.00101	480	0.000647376		480	0.000144265	480	0.000131935	480	0.000399285	480	-0.000206109	480	-0.00126	480	-0.000816562
482	-0.000254139	482	-0.00021601	482	-0.000503128	482	9.34348e-05	482	0.00102	482	0.00065526		482	0.000144942	482	0.000127169	482	0.000399273	482	-0.0002155	482	-0.00127	482	-0.000817754
484	-0.00024723	484	-0.000207225	484	-0.000502593	484	0.000108318	484	0.00104	484	0.000666009		484	0.000144739	484	0.000122565	484	0.000398692	484	-0.000225496	484	-0.00128	484	-0.000822544
486	-0.000240252	486	-0.000198519	486	-0.000501224	486	0.000124786	486	0.00106	486	0.000679997		486	0.00014428	486	0.000118042	486	0.000395187	486	-0.000235247	486	-0.0013	486	-0.000831997
488	-0.000234217	488	-0.000191097	488	-0.000498976	488	0.000142227	488	0.00108	488	0.000696603		488	0.000142939	488	0.000113969	488	0.000390414	488	-0.000244549	488	-0.00132	488	-0.000845839
490	-0.000229406	490	-0.0001844	490	-0.000496499	490	0.000161238	490	0.00111	490	0.00071646		490	0.00014147	490	0.000110588	490	0.000382336	490	-0.000253636	490	-0.00135	490	-0.000866278
492	-0.000226529	492	-0.000179621	492	-0.000492803	492	0.000180833	492	0.00114	492	0.000741578		492	0.000140168	492	0.000107872	492	0.000372331	492	-0.000262402	492	-0.00138	492	-0.000894171
494	-0.000226283	494	-0.000176924	494	-0.000487623	494	0.000201216	494	0.00118	494	0.00077296		494	0.000140015	494	0.0001066	494	0.000360108	494	-0.00027033	494	-0.00142	494	-0.000927386
496	-0.000229352	496	-0.000176825	496	-0.000481406	496	0.000221984	496	0.00123	496	0.000810294		496	0.000141515	496	0.000107103	496	0.000346197	496	-0.000277334	496	-0.00147	496	-0.000969216
498	-0.000236755	498	-0.000180164	498	-0.000472365	498	0.000241832	498	0.00129	498	0.000854414		498	0.000145981	498	0.000109793	498	0.000331235	498	-0.000283313	498	-0.00153	498	-0.00102
500	-0.000248347	500	-0.000186829	500	-0.00046103	500	0.000260936	500	0.00136	500	0.000907514		500	0.000154797	500	0.000115657	500	0.000316361	500	-0.000288567	500	-0.0016	500	-0.00108
502	-0.00026544	502	-0.000197983	502	-0.00044795	502	0.000278808	502	0.00144	502	0.000968702		502	0.000168589	502	0.000125196	502	0.000301077	502	-0.000292325	502	-0.00169	502	-0.00114
504	-0.000287704	504	-0.000213785	504	-0.00043174	504	0.000294029	504	0.00153	504	0.00104		504	0.000188836	504	0.000139069	504	0.000286741	504	-0.00029464	504	-0.00178	504	-0.00122
506	-0.00031637	506	-0.000235045	506	-0.000413872	506	0.000307696	506	0.00163	506	0.00112		506	0.000216038	506	0.000157865	506	0.000272616	506	-0.000293996	506	-0.00188	506	-0.0013
508	-0.00035129	508	-0.000261317	508	-0.000393968	508	0.000318604	508	0.00174	508	0.00121		508	0.000250628	508	0.00018233	508	0.000260009	508	-0.000291255	508	-0.002	508	-0.0014
510	-0.000393121	510	-0.000294154	510	-0.000373018	510	0.000326637	510	0.00187	510	0.00131		510	0.00029309	510	0.000212565	510	0.000247588	510	-0.000284876	510	-0.00213	510	-0.00149
512	-0.000441895	512	-0.000332879	512	-0.000350991	512	0.00033234	512	0.002	512	0.00141		512	0.00034326	512	0.000248683	512	0.00023642	512	-0.000274852	512	-0.00227	512	-0.0016
514	-0.000496679	514	-0.0003781	514	-0.000329052	514	0.000335806	514	0.00214	514	0.00152		514	0.000400023	514	0.000291413	514	0.00022574	514	-0.000260837	514	-0.00243	514	-0.00172
516	-0.000557524	516	-0.000429201	516	-0.000307895	516	0.000337149	516	0.00229	516	0.00164		516	0.000462907	516	0.000339836	516	0.000215721	516	-0.000242281	516	-0.00259	516	-0.00184
518	-0.000623591	518	-0.000487462	518	-0.000287906	518	0.000336449	518	0.00245	518	0.00176		518	0.000530688	518	0.00039347	518	0.000207315	518	-0.000219648	518	-0.00276	518	-0.00197
520	-0.00069374	520	-0.000551285	520	-0.000270764	520	0.000333197	520	0.00263	520	0.00189		520	0.000601906	520	0.000452925	520	0.000200403	520	-0.000193108	520	-0.00295	520	-0.00209
522	-0.000766576	522	-0.000621116	522	-0.000256594	522	0.000327861	522	0.0028	522	0.00202		522	0.000674943	522	0.000516508	522	0.000195953	522	-0.00016293	522	-0.00314	522	-0.00223
524	-0.000839389	524	-0.000696615	524	-0.000246365	524	0.00032075	524	0.00299	524	0.00215		524	0.00074711	524	0.000584979	524	0.000194748	524	-0.000129417	524	-0.00334	524	-0.00236
526	-0.000911443	526	-0.000776194	526	-0.00024161	526	0.000310577	526	0.00318	526	0.00228		526	0.000818688	526	0.000655376	526	0.000197658	526	-9.28628e-05	526	-0.00354	526	-0.00249
528	-0.000981027	528	-0.000861566	528	-0.000242793	528	0.000297504	528	0.00337	528	0.0024		528	0.000886058	528	0.000729433	528	0.000205616	528	-5.3503e-05	528	-0.00376	528	-0.00262
530	-0.00105	530	-0.000949748	530	-0.00025033	530	0.000281154	530	0.00356	530	0.00253		530	0.000948895	530	0.000805739	530	0.000219303	530	-1.14926e-05	530	-0.00397	530	-0.00274
532	-0.00111	532	-0.00104	532	-0.000265159	532	0.000261153	532	0.00377	532	0.00264		532	0.00101	532	0.000882545	532	0.000239955	532	3.30432e-05	532	-0.00419	532	-0.00287
534	-0.00116	534	-0.00113	534	-0.000287465	534	0.000237147	534	0.00396	534	0.00276		534	0.00106	534	0.000958987	534	0.000268178	534	8.011e-05	534	-0.00442	534	-0.00298
536	-0.0012	536	-0.00123	536	-0.000318398	536	0.000208818	536	0.00416	536	0.00287		536	0.0011	536	0.00104	536	0.000305507	536	0.000129727	536	-0.00465	536	-0.00309
538	-0.00124	538	-0.00132	538	-0.000358042	538	0.000175864	538	0.00436	538	0.00297		538	0.00113	538	0.00111	538	0.000352403	538	0.000181877	538	-0.00488	538	-0.00319
540	-0.00126	540	-0.00142	540	-0.000405772	540	0.000138	540	0.00456	540	0.00307		540	0.00116	540	0.00119	540	0.000408938	540	0.000236153	540	-0.0051	540	-0.00329
542	-0.00128	542	-0.00152	542	-0.000463095	542	9.49407e-05	542	0.00476	542	0.00315		542	0.00118	542	0.00126	542	0.000475195	542	0.000292989	542	-0.00532	542	-0.00337
544	-0.00128	544	-0.00161	544	-0.000529653	544	4.64201e-05	544	0.00495	544	0.00322		544	0.00119	544	0.00133	544	0.000552174	544	0.000351394	544	-0.00554	544	-0.00344
546	-0.00128	546	-0.0017	546	-0.000604648	546	-7.76943e-06	546	0.00514	546	0.00328		546	0.00119	546	0.0014	546	0.000638197	546	0.000411931	546	-0.00576	546	-0.0035
548	-0.00128	548	-0.00179	548	-0.000688258	548	-6.77375e-05	548	0.00532	548	0.00333		548	0.00118	548	0.00146	548	0.000733015	548	0.000473787	548	-0.00596	548	-0.00356
550	-0.00126	550	-0.00188	550	-0.000780739	550	-0.000133615	550	0.0055	550	0.00337		550	0.00117	550	0.00152	550	0.000836432	550	0.000536491	550	-0.00618	550	-0.0036
552	-0.00125	552	-0.00195	552	-0.000879647	552	-0.000204871	552	0.00567	552	0.0034		552	0.00116	552	0.00157	552	0.000945241	552	0.000599509	552	-0.00637	552	-0.00363
554	-0.00122	554	-0.00203	554	-0.00098475	554	-0.000281497	554	0.00583	554	0.00342		554	0.00114	554	0.00162	554	0.00106	554	0.000662232	554	-0.00656	554	-0.00365
556	-0.0012	556	-0.0021	556	-0.00109	556	-0.000362118	556	0.00598	556	0.00343		556	0.00111	556	0.00167	556	0.00118	556	0.00072491	556	-0.00675	556	-0.00366
558	-0.00118	558	-0.00216	558	-0.00121	558	-0.000446706	558	0.00612	558	0.00343		558	0.00108	558	0.0017	558	0.00129	558	0.000784871	558	-0.00691	558	-0.00367
560	-0.00115	560	-0.00221	560	-0.00133	560	-0.000533812	560	0.00625	560	0.00342		560	0.00106	560	0.00173	560	0.00141	560	0.000843133	560	-0.00707	560	-0.00366
562	-0.00113	562	-0.00225	562	-0.00144	562	-0.000622248	562	0.00636	562	0.00341		562	0.00103	562	0.00176	562	0.00153	562	0.000897655	562	-0.00721	562	-0.00365
564	-0.0011	564	-0.00229	564	-0.00156	564	-0.000710732	564	0.00645	564	0.00339		564	0.000997064	564	0.00177	564	0.00164	564	0.000947291	564	-0.00733	564	-0.00363
566	-0.00108	566	-0.00231	566	-0.00168	566	-0.000797909	566	0.00653	566	0.00336		566	0.000967875	566	0.00178	566	0.00175	566	0.000990904	566	-0.00744	566	-0.0036
568	-0.00107	568	-0.00233	568	-0.0018	568	-0.000883527	568	0.0066	568	0.00333		568	0.00094062	568	0.00178	568	0.00186	568	0.00103	568	-0.00752	568	-0.00357
570	-0.00105	570	-0.00233	570	-0.00192	570	-0.000963979	570	0.00664	570	0.0033		570	0.00091469	570	0.00178	570	0.00196	570	0.00106	570	-0.00759	570	-0.00353
572	-0.00104	572	-0.00233	572	-0.00203	572	-0.00104	572	0.00666	572	0.00326		572	0.000890369	572	0.00176	572	0.00206	572	0.00108	572	-0.00764	572	-0.00349
574	-0.00104	574	-0.00232	574	-0.00214	574	-0.00111	574	0.00666	574	0.00322		574	0.00086949	574	0.00175	574	0.00215	574	0.00109	574	-0.00766	574	-0.00344
576	-0.00103	576	-0.0023	576	-0.00226	576	-0.00117	576	0.00666	576	0.00318		576	0.000850388	576	0.00172	576	0.00223	576	0.00109	576	-0.00765	576	-0.00339
578	-0.00103	578	-0.00228	578	-0.00236	578	-0.00123	578	0.00662	578	0.00313		578	0.000834641	578	0.0017	578	0.00232	578	0.00109	578	-0.00764	578	-0.00334
580	-0.00103	580	-0.00225	580	-0.00247	580	-0.00127	580	0.00658	580	0.00309		580	0.00081979	580	0.00167	580	0.00239	580	0.00108	580	-0.0076	580	-0.00329
582	-0.00104	582	-0.00221	582	-0.00257	582	-0.00131	582	0.00651	582	0.00304		582	0.000807978	582	0.00164	582	0.00247	582	0.00106	582	-0.00753	582	-0.00323
584	-0.00104	584	-0.00217	584	-0.00267	584	-0.00134	584	0.00643	584	0.00299		584	0.000798165	584	0.0016	584	0.00254	584	0.00103	584	-0.00745	584	-0.00317
586	-0.00105	586	-0.00213	586	-0.00277	586	-0.00137	586	0.00633	586	0.00293		586	0.000790026	586	0.00156	586	0.00261	586	0.001	586	-0.00734	586	-0.00311
588	-0.00106	588	-0.00209	588	-0.00286	588	-0.00139	588	0.00621	588	0.00288		588	0.000783181	588	0.00153	588	0.00268	588	0.000965684	588	-0.00723	588	-0.00304
590	-0.00106	590	-0.00205	590	-0.00295	590	-0.0014	590	0.00608	590	0.00282		590	0.000776512	590	0.00149	590	0.00274	590	0.000926038	590	-0.00709	590	-0.00297
592	-0.00106	592	-0.002	592	-0.00303	592	-0.00141	592	0.00594	592	0.00276		592	0.000769607	592	0.00146	592	0.0028	592	0.00088282	592	-0.00693	592	-0.0029
594	-0.00107	594	-0.00196	594	-0.00311	594	-0.00142	594	0.00578	594	0.0027		594	0.00076344	594	0.00143	594	0.00286	594	0.000839641	594	-0.00675	594	-0.00283
596	-0.00107	596	-0.00191	596	-0.00319	596	-0.00143	596	0.00561	596	0.00264		596	0.000756246	596	0.0014	596	0.00291	596	0.000796907	596	-0.00656	596	-0.00276
598	-0.00106	598	-0.00187	598	-0.00325	598	-0.00144	598	0.00542	598	0.00259		598	0.000748402	598	0.00137	598	0.00295	598	0.000756146	598	-0.00635	598	-0.00269
600	-0.00106	600	-0.00183	600	-0.00331	600	-0.00144	600	0.00523	600	0.00253		600	0.000739016	600	0.00135	600	0.00299	600	0.000718798	600	-0.00613	600	-0.00262
602	-0.00105	602	-0.00179	602	-0.00336	602	-0.00145	602	0.00502	602	0.00247		602	0.000727976	602	0.00132	602	0.00302	602	0.000685349	602	-0.00589	602	-0.00255
604	-0.00104	604	-0.00175	604	-0.0034	604	-0.00146	604	0.0048	604	0.00242		604	0.000715901	604	0.0013	604	0.00305	604	0.000658544	604	-0.00565	604	-0.00248
606	-0.00103	606	-0.00172	606	-0.00343	606	-0.00147	606	0.00458	606	0.00237		606	0.000702801	606	0.00128	606	0.00307	606	0.000637679	606	-0.00539	606	-0.00241
608	-0.00101	608	-0.00169	608	-0.00345	608	-0.00148	608	0.00435	608	0.00232		608	0.000688096	608	0.00126	608	0.00309	608	0.000624253	608	-0.00513	608	-0.00235
610	-0.000999071	610	-0.00166	610	-0.00347	610	-0.0015	610	0.00412	610	0.00227		610	0.000671862	610	0.00124	610	0.00309	610	0.000619525	610	-0.00485	610	-0.00229
612	-0.000980921	612	-0.00163	612	-0.00348	612	-0.00152	612	0.00387	612	0.00222		612	0.000654146	612	0.00122	612	0.0031	612	0.00062249	612	-0.00458	612	-0.00223
614	-0.00096115	614	-0.0016	614	-0.00348	614	-0.00154	614	0.00363	614	0.00217		614	0.000636097	614	0.0012	614	0.00309	614	0.000634197	614	-0.0043	614	-0.00217
616	-0.000938675	616	-0.00158	616	-0.00347	616	-0.00157	616	0.00339	616	0.00213		616	0.000615907	616	0.00118	616	0.00308	616	0.000655598	616	-0.00401	616	-0.00212
618	-0.000913303	618	-0.00156	618	-0.00345	618	-0.00161	618	0.00314	618	0.00209		618	0.000594106	618	0.00117	618	0.00307	618	0.000685289	618	-0.00372	618	-0.00207
620	-0.000885715	620	-0.00153	620	-0.00343	620	-0.00165	620	0.0029	620	0.00206		620	0.000571163	620	0.00115	620	0.00305	620	0.000723906	620	-0.00343	620	-0.00203
622	-0.000854337	622	-0.00151	622	-0.0034	622	-0.0017	622	0.00266	622	0.00203		622	0.000546018	622	0.00114	622	0.00303	622	0.000771215	622	-0.00313	622	-0.00199
624	-0.000820907	624	-0.00149	624	-0.00336	624	-0.00176	624	0.00242	624	0.002		624	0.000519761	624	0.00112	624	0.00301	624	0.000826873	624	-0.00284	624	-0.00195
626	-0.000784983	626	-0.00147	626	-0.00332	626	-0.00182	626	0.00219	626	0.00198		626	0.000492031	626	0.00111	626	0.00298	626	0.000890486	626	-0.00256	626	-0.00191
628	-0.000747713	628	-0.00145	628	-0.00327	628	-0.00189	628	0.00196	628	0.00197		628	0.000463485	628	0.00109	628	0.00295	628	0.000961688	628	-0.00227	628	-0.00188
630	-0.000708262	630	-0.00143	630	-0.00322	630	-0.00197	630	0.00175	630	0.00196		630	0.000433516	630	0.00108	630	0.00291	630	0.00104	630	-0.002	630	-0.00185
632	-0.000668481	632	-0.00141	632	-0.00317	632	-0.00205	632	0.00154	632	0.00195		632	0.000403207	632	0.00107	632	0.00288	632	0.00112	632	-0.00173	632	-0.00183
634	-0.000627594	634	-0.00139	634	-0.00311	634	-0.00214	634	0.00134	634	0.00195		634	0.000371971	634	0.00105	634	0.00284	634	0.00122	634	-0.00147	634	-0.00182
636	-0.000587115	636	-0.00137	636	-0.00305	636	-0.00223	636	0.00114	636	0.00196		636	0.000340602	636	0.00104	636	0.0028	636	0.00131	636	-0.00122	636	-0.00181
638	-0.000547117	638	-0.00135	638	-0.003	638	-0.00232	638	0.000956708	638	0.00196		638	0.000308675	638	0.00103	638	0.00276	638	0.00142	638	-0.000978501	638	-0.0018
640	-0.000506577	640	-0.00133	640	-0.00294	640	-0.00243	640	0.000780512	640	0.00197		640	0.000276024	640	0.00101	640	0.00272	640	0.00152	640	-0.000750347	640	-0.0018
642	-0.000465897	642	-0.00131	642	-0.00288	642	-0.00253	642	0.000613903	642	0.00199		642	0.000242648	642	0.000993742	642	0.00267	642	0.00164	642	-0.000533849	642	-0.0018
644	-0.000425241	644	-0.00128	644	-0.00281	644	-0.00264	644	0.000457406	644	0.002		644	0.000207839	644	0.000974944	644	0.00262	644	0.00175	644	-0.000329192	644	-0.00181
646	-0.000383513	646	-0.00126	646	-0.00275	646	-0.00274	646	0.000311474	646	0.00202		646	0.000171888	646	0.000955079	646	0.00257	646	0.00188	646	-0.000136459	646	-0.00182
648	-0.000341224	648	-0.00123	648	-0.00269	648	-0.00285	648	0.000176438	648	0.00204		648	0.000134577	648	0.000932822	648	0.00251	648	0.002	648	4.44097e-05	648	-0.00184
650	-0.000297821	650	-0.0012	650	-0.00262	650	-0.00296	650	5.24676e-05	650	0.00206		650	9.60991e-05	650	0.000906964	650	0.00245	650	0.00212	650	0.000213601	650	-0.00185
652	-0.000253271	652	-0.00117	652	-0.00255	652	-0.00307	652	-6.04964e-05	652	0.00209		652	5.68245e-05	652	0.000878928	652	0.00238	652	0.00224	652	0.000371124	652	-0.00186
654	-0.000207687	654	-0.00114	654	-0.00247	654	-0.00317	654	-0.000162575	654	0.00211		654	1.72521e-05	654	0.000846783	654	0.00231	654	0.00236	654	0.000517872	654	-0.00188
656	-0.000161478	656	-0.00111	656	-0.0024	656	-0.00328	656	-0.000253986	656	0.00214		656	-2.20577e-05	656	0.000812033	656	0.00223	656	0.00248	656	0.000653089	656	-0.0019
658	-0.000114657	658	-0.00107	658	-0.00232	658	-0.00338	658	-0.000335514	658	0.00217		658	-6.05587e-05	658	0.000773802	658	0.00215	658	0.0026	658	0.000777601	658	-0.00192
660	-6.79153e-05	660	-0.00103	660	-0.00224	660	-0.00348	660	-0.000407009	660	0.0022		660	-9.78935e-05	660	0.000732186	660	0.00206	660	0.00271	660	0.000892831	660	-0.00194
662	-2.1513e-05	662	-0.000987118	662	-0.00216	662	-0.00358	662	-0.000469427	662	0.00222		662	-0.000133589	662	0.000687391	662	0.00198	662	0.00282	662	0.000998213	662	-0.00196
664	2.4077e-05	664	-0.000942349	664	-0.00208	664	-0.00367	664	-0.000524155	664	0.00225		664	-0.000167732	664	0.00063974	664	0.00188	664	0.00293	664	0.00109	664	-0.00199
666	6.86318e-05	666	-0.000895881	666	-0.00199	666	-0.00377	666	-0.00057097	666	0.00228		666	-0.000200257	666	0.000589649	666	0.00179	666	0.00304	666	0.00118	666	-0.00201
668	0.000112098	668	-0.000845916	668	-0.00191	668	-0.00386	668	-0.000612022	668	0.00231		668	-0.000231367	668	0.000538117	668	0.00169	668	0.00314	668	0.00125	668	-0.00204
670	0.000154264	670	-0.000794505	670	-0.00182	670	-0.00395	670	-0.000647587	670	0.00234		670	-0.000261668	670	0.000484541	670	0.00159	670	0.00325	670	0.00132	670	-0.00207
672	0.000195469	672	-0.000740989	672	-0.00173	672	-0.00404	672	-0.000677609	672	0.00236		672	-0.000291099	672	0.000430415	672	0.00149	672	0.00334	672	0.00137	672	-0.0021
674	0.000235503	674	-0.000685654	674	-0.00164	674	-0.00413	674	-0.000703981	674	0.00239		674	-0.000320377	674	0.000375655	674	0.00138	674	0.00344	674	0.00142	674	-0.00212
676	0.000274949	676	-0.000628817	676	-0.00155	676	-0.00421	676	-0.000726077	676	0.00242		676	-0.000350318	676	0.000320634	676	0.00127	676	0.00353	676	0.00145	676	-0.00215
678	0.000313716	678	-0.000570741	678	-0.00145	678	-0.00429	678	-0.000743676	678	0.00244		678	-0.000380988	678	0.000265632	678	0.00116	678	0.00362	678	0.00148	678	-0.00218
680	0.000351464	680	-0.000511662	680	-0.00135	680	-0.00435	680	-0.000756336	680	0.00247		680	-0.000412147	680	0.000210835	680	0.00105	680	0.0037	680	0.00149	680	-0.0022
682	0.000388794	682	-0.000451759	682	-0.00125	682	-0.00441	682	-0.000764384	682	0.0025		682	-0.00044412	682	0.000156339	682	0.000929558	682	0.00377	682	0.0015	682	-0.00222
684	0.000424782	684	-0.000391167	684	-0.00114	684	-0.00447	684	-0.000765775	684	0.00254		684	-0.000476635	684	0.000102175	684	0.000811999	684	0.00385	684	0.00151	684	-0.00224
686	0.000459593	686	-0.000329984	686	-0.00104	686	-0.00451	686	-0.000761235	686	0.00257		686	-0.000509193	686	4.82899e-05	686	0.000692984	686	0.00391	686	0.00151	686	-0.00226
688	0.000492533	688	-0.000267994	688	-0.000926277	688	-0.00455	688	-0.000751064	688	0.0026		688	-0.000541145	688	-5.16494e-06	688	0.000573964	688	0.00397	688	0.00151	688	-0.00228
690	0.000524516	690	-0.000205936	690	-0.000814492	690	-0.00458	690	-0.000736773	690	0.00263		690	-0.000571783	690	-5.82077e-05	690	0.000455225	690	0.00403	690	0.00151	690	-0.0023
692	0.00055511	692	-0.000143379	692	-0.000699893	692	-0.00461	692	-0.000717837	692	0.00267		692	-0.000599804	692	-0.00011083	692	0.000336782	692	0.00409	692	0.00151	692	-0.00232
694	0.000583889	694	-8.0832e-05	694	-0.000584081	694	-0.00463	694	-0.000696376	694	0.0027		694	-0.0006253	694	-0.000162735	694	0.000218426	694	0.00414	694	0.0015	694	-0.00234
696	0.000612387	696	-1.82201e-05	696	-0.000466152	696	-0.00465	696	-0.000673757	696	0.00273		696	-0.000648731	696	-0.000213822	696	9.98413e-05	696	0.00419	696	0.00151	696	-0.00236
698	0.00063971	698	4.42207e-05	698	-0.000347446	698	-0.00467	698	-0.000651237	698	0.00276		698	-0.000668701	698	-0.000264195	698	-1.9246e-05	698	0.00424	698	0.00151	698	-0.00238
700	0.000666844	700	0.00010631	700	-0.000227928	700	-0.00469	700	-0.000630494	700	0.00278		700	-0.000686133	700	-0.000313516	700	-0.000139044	700	0.00428	700	0.0015	700	-0.0024
702	0.000694805	702	0.000167845	702	-0.000108246	702	-0.00471	702	-0.000610215	702	0.00281		702	-0.000702237	702	-0.000361646	702	-0.000259145	702	0.00431	702	0.0015	702	-0.00243
704	0.000722986	704	0.000228616	704	1.08206e-05	704	-0.00472	704	-0.000592739	704	0.00283		704	-0.000715977	704	-0.000408493	704	-0.00037896	704	0.00435	704	0.0015	704	-0.00245
706	0.000750433	706	0.000288438	706	0.000128295	706	-0.00473	706	-0.000577435	706	0.00285		706	-0.000729469	706	-0.000453528	706	-0.000498081	706	0.00438	706	0.00149	706	-0.00247
708	0.000777577	708	0.000347172	708	0.000243679	708	-0.00474	708	-0.000564102	708	0.00287		708	-0.000741551	708	-0.000497685	708	-0.000614506	708	0.0044	708	0.00149	708	-0.00249
710	0.000804844	710	0.000404742	710	0.000355844	710	-0.00475	710	-0.000552402	710	0.00288		710	-0.000753389	710	-0.000540579	710	-0.000728279	710	0.00442	710	0.00148	710	-0.00251
712	0.000829921	712	0.00046114	712	0.000464302	712	-0.00475	712	-0.000541949	712	0.00289		712	-0.0007661	712	-0.000582299	712	-0.000837105	712	0.00444	712	0.00147	712	-0.00253
714	0.000853159	714	0.000516433	714	0.000568665	714	-0.00475	714	-0.00053239	714	0.0029		714	-0.000778044	714	-0.000622274	714	-0.000941065	714	0.00445	714	0.00145	714	-0.00254
716	0.000874145	716	0.000570754	716	0.000668777	716	-0.00475	716	-0.000523444	716	0.00291		716	-0.000790089	716	-0.000661963	716	-0.00104	716	0.00445	716	0.00144	716	-0.00255
718	0.000892647	718	0.000624296	718	0.000765412	718	-0.00475	718	-0.000514932	718	0.00291		718	-0.000801209	718	-0.000700879	718	-0.00114	718	0.00445	718	0.00142	718	-0.00256
720	0.000907593	720	0.000677292	720	0.0008574	720	-0.00474	720	-0.000506765	720	0.00291		720	-0.000813123	720	-0.000738362	720	-0.00123	720	0.00445	720	0.00139	720	-0.00257
722	0.000921225	722	0.000729983	722	0.000945662	722	-0.00473	722	-0.00049943	722	0.00291		722	-0.000823767	722	-0.00077616	722	-0.00131	722	0.00444	722	0.00137	722	-0.00257
724	0.000932853	724	0.000781676	724	0.00103	724	-0.00471	724	-0.000491914	724	0.00291		724	-0.000834902	724	-0.000812723	724	-0.0014	724	0.00443	724	0.00135	724	-0.00258
726	0.000941825	726	0.000834334	726	0.00111	726	-0.00469	726	-0.000484764	726	0.0029		726	-0.000844421	726	-0.00084994	726	-0.00148	726	0.00441	726	0.00133	726	-0.00258
728	0.000950819	728	0.000887201	728	0.00119	728	-0.00466	728	-0.000478015	728	0.0029		728	-0.000854245	728	-0.000886013	728	-0.00156	728	0.00438	728	0.0013	728	-0.00257
730	0.000958098	730	0.000940265	730	0.00127	730	-0.00464	730	-0.000471718	730	0.00289		730	-0.000863379	730	-0.000922916	730	-0.00165	730	0.00436	730	0.00128	730	-0.00257
732	0.000966336	732	0.000993396	732	0.00134	732	-0.0046	732	-0.000465958	732	0.00289		732	-0.000870844	732	-0.000958547	732	-0.00172	732	0.00433	732	0.00126	732	-0.00256
734	0.000974755	734	0.00105	734	0.00142	734	-0.00456	734	-0.000460885	734	0.00288		734	-0.000878915	734	-0.000994977	734	-0.0018	734	0.00429	734	0.00125	734	-0.00255
736	0.000982408	736	0.0011	736	0.00149	736	-0.00452	736	-0.000456721	736	0.00287		736	-0.000885667	736	-0.00103	736	-0.00188	736	0.00425	736	0.00123	736	-0.00255
738	0.000991782	738	0.00115	738	0.00156	738	-0.00447	738	-0.000453737	738	0.00287		738	-0.000893487	738	-0.00107	738	-0.00195	738	0.00421	738	0.00122	738	-0.00254
740	0.001	740	0.0012	740	0.00162	740	-0.00442	740	-0.000452201	740	0.00286		740	-0.000900344	740	-0.0011	740	-0.00202	740	0.00417	740	0.0012	740	-0.00253
742	0.00101	742	0.00125	742	0.00169	742	-0.00436	742	-0.0004523	742	0.00285		742	-0.000907405	742	-0.00113	742	-0.00209	742	0.00412	742	0.00119	742	-0.00252
744	0.00102	744	0.0013	744	0.00175	744	-0.0043	744	-0.000453596	744	0.00284		744	-0.000914623	744	-0.00117	744	-0.00216	744	0.00406	744	0.00117	744	-0.00251
746	0.00103	746	0.00134	746	0.00182	746	-0.00424	746	-0.00045676	746	0.00284		746	-0.000921864	746	-0.0012	746	-0.00223	746	0.00401	746	0.00115	746	-0.0025
748	0.00104	748	0.00138	748	0.00188	748	-0.00417	748	-0.000460866	748	0.00283		748	-0.000928935	748	-0.00123	748	-0.00229	748	0.00395	748	0.00113	748	-0.00249
750	0.00105	750	0.00142	750	0.00193	750	-0.0041	750	-0.000465236	750	0.00282		750	-0.000935671	750	-0.00126	750	-0.00235	750	0.00389	750	0.00111	750	-0.00248
752	0.00106	752	0.00146	752	0.00199	752	-0.00404	752	-0.000469569	752	0.00282		752	-0.000942016	752	-0.0013	752	-0.00241	752	0.00382	752	0.00109	752	-0.00247
754	0.00107	754	0.0015	754	0.00204	754	-0.00397	754	-0.000472266	754	0.00281		754	-0.000946858	754	-0.00133	754	-0.00247	754	0.00376	754	0.00107	754	-0.00245
756	0.00108	756	0.00153	756	0.0021	756	-0.0039	756	-0.000473344	756	0.0028		756	-0.000952936	756	-0.00137	756	-0.00252	756	0.00369	756	0.00105	756	-0.00244
758	0.00109	758	0.00156	758	0.00214	758	-0.00383	758	-0.000472722	758	0.00279		758	-0.000959519	758	-0.0014	758	-0.00257	758	0.00361	758	0.00104	758	-0.00243
760	0.00109	760	0.0016	760	0.00219	760	-0.00375	760	-0.000470735	760	0.00278		760	-0.000967186	760	-0.00144	760	-0.00262	760	0.00354	760	0.00102	760	-0.00242
762	0.0011	762	0.00163	762	0.00224	762	-0.00368	762	-0.000468075	762	0.00277		762	-0.000975219	762	-0.00148	762	-0.00267	762	0.00346	762	0.00101	762	-0.00241
764	0.00111	764	0.00166	764	0.00229	764	-0.0036	764	-0.000465672	764	0.00275		764	-0.00098661	764	-0.00151	764	-0.00271	764	0.00337	764	0.000996211	764	-0.0024
766	0.00112	766	0.00169	766	0.00234	766	-0.00352	766	-0.000464503	766	0.00273		766	-0.001	766	-0.00155	766	-0.00275	766	0.00329	766	0.000986607	766	-0.00239
768	0.00113	768	0.00171	768	0.00239	768	-0.00343	768	-0.000465399	768	0.00271		768	-0.00101	768	-0.00158	768	-0.0028	768	0.0032	768	0.000978626	768	-0.00239
770	0.00114	770	0.00174	770	0.00243	770	-0.00334	770	-0.000468879	770	0.00269		770	-0.00103	770	-0.00161	770	-0.00283	770	0.00311	770	0.000971876	770	-0.00238
772	0.00115	772	0.00177	772	0.00248	772	-0.00324	772	-0.000475065	772	0.00266		772	-0.00105	772	-0.00164	772	-0.00287	772	0.00303	772	0.000965936	772	-0.00238
774	0.00117	774	0.00179	774	0.00252	774	-0.00314	774	-0.000483679	774	0.00264		774	-0.00107	774	-0.00166	774	-0.00291	774	0.00294	774	0.000960431	774	-0.00237
776	0.00118	776	0.00182	776	0.00256	776	-0.00304	776	-0.000494136	776	0.00261		776	-0.00109	776	-0.00168	776	-0.00295	776	0.00285	776	0.000954166	776	-0.00236
778	0.0012	778	0.00184	778	0.00259	778	-0.00293	778	-0.000505705	778	0.00258		778	-0.0011	778	-0.0017	778	-0.00299	778	0.00277	778	0.000949952	778	-0.00235
780	0.00121	780	0.00186	780	0.00263	780	-0.00283	780	-0.000517698	780	0.00255		780	-0.00112	780	-0.00172	780	-0.00302	780	0.00268	780	0.000945138	780	-0.00233
782	0.00122	782	0.00189	782	0.00265	782	-0.00272	782	-0.000529649	782	0.00252		782	-0.00113	782	-0.00173	782	-0.00306	782	0.00259	782	0.000941119	782	-0.00231
784	0.00123	784	0.00191	784	0.00268	784	-0.00261	784	-0.000541438	784	0.0025		784	-0.00113	784	-0.00174	784	-0.00309	784	0.0025	784	0.000938533	784	-0.00228
786	0.00124	786	0.00193	786	0.00271	786	-0.0025	786	-0.000553846	786	0.00247		786	-0.00113	786	-0.00175	786	-0.00312	786	0.00241	786	0.000938112	786	-0.00225
788	0.00124	788	0.00196	788	0.00273	788	-0.00239	788	-0.000566442	788	0.00245		788	-0.00113	788	-0.00176	788	-0.00315	788	0.00231	788	0.000940553	788	-0.00221
790	0.00125	790	0.00198	790	0.00275	790	-0.00229	790	-0.000580516	790	0.00242		790	-0.00112	790	-0.00177	790	-0.00317	790	0.0022	790	0.000946397	790	-0.00217
792	0.00125	792	0.00201	792	0.00277	792	-0.00219	792	-0.000596851	792	0.00241		792	-0.00111	792	-0.00178	792	-0.00319	792	0.0021	792	0.000956863	792	-0.00213
794	0.00125	794	0.00203	794	0.0028	794	-0.00209	794	-0.000616028	794	0.00239		794	-0.0011	794	-0.00179	794	-0.00321	794	0.00199	794	0.000969145	794	-0.00209
796	0.00125	796	0.00206	796	0.00282	796	-0.00199	796	-0.000638286	796	0.00237		796	-0.00109	796	-0.0018	796	-0.00322	796	0.00188	796	0.000985733	796	-0.00205
798	0.00126	798	0.00209	798	0.00285	798	-0.00189	798	-0.000663435	798	0.00236		798	-0.00108	798	-0.0018	798	-0.00323	798	0.00177	798	0.00101	798	-0.00201
800	0.00126	800	0.00212	800	0.00287	800	-0.0018	800	-0.000690885	800	0.00234		800	-0.00107	800	-0.00182	800	-0.00324	800	0.00167	800	0.00103	800	-0.00197
802	0.00127	802	0.00215	802	0.0029	802	-0.0017	802	-0.000719753	802	0.00232		802	-0.00106	802	-0.00182	802	-0.00325	802	0.00156	802	0.00105	802	-0.00194
804	0.00128	804	0.00217	804	0.00292	804	-0.00161	804	-0.000749724	804	0.00231		804	-0.00106	804	-0.00183	804	-0.00325	804	0.00146	804	0.00107	804	-0.00191
806	0.00129	806	0.00219	806	0.00295	806	-0.00152	806	-0.000778527	806	0.00229		806	-0.00105	806	-0.00184	806	-0.00326	806	0.00136	806	0.0011	806	-0.00189
808	0.00131	808	0.00221	808	0.00298	808	-0.00142	808	-0.000806117	808	0.00227		808	-0.00105	808	-0.00186	808	-0.00326	808	0.00125	808	0.00112	808	-0.00187
810	0.00132	810	0.00223	810	0.00301	810	-0.00133	810	-0.00083212	810	0.00224		810	-0.00105	810	-0.00187	810	-0.00326	810	0.00115	810	0.00114	810	-0.00185
812	0.00133	812	0.00225	812	0.00304	812	-0.00123	812	-0.00085727	812	0.00222		812	-0.00106	812	-0.00188	812	-0.00326	812	0.00105	812	0.00117	812	-0.00183
814	0.00134	814	0.00226	814	0.00306	814	-0.00113	814	-0.000880281	814	0.00219		814	-0.00106	814	-0.00189	814	-0.00327	814	0.000947024	814	0.00119	814	-0.00182
816	0.00134	816	0.00227	816	0.00309	816	-0.00103	816	-0.000902304	816	0.00217		816	-0.00107	816	-0.0019	816	-0.00327	816	0.000845152	816	0.00121	816	-0.0018
818	0.00135	818	0.00228	818	0.00312	818	-0.000928386	818	-0.000924585	818	0.00214		818	-0.00109	818	-0.00191	818	-0.00327	818	0.000742822	818	0.00123	818	-0.00178
820	0.00135	820	0.00228	820	0.00314	820	-0.000825391	820	-0.000945813	820	0.00211		820	-0.0011	820	-0.00192	820	-0.00327	820	0.000641254	820	0.00125	820	-0.00176
822	0.00135	822	0.00229	822	0.00317	822	-0.000721849	822	-0.000966946	822	0.00209		822	-0.00112	822	-0.00193	822	-0.00328	822	0.000541301	822	0.00127	822	-0.00174
824	0.00134	824	0.0023	824	0.00319	824	-0.000616826	824	-0.000988824	824	0.00206		824	-0.00114	824	-0.00194	824	-0.00328	824	0.000442686	824	0.00129	824	-0.00172
826	0.00134	826	0.0023	826	0.00321	826	-0.000512027	826	-0.00101	826	0.00203		826	-0.00116	826	-0.00195	826	-0.00329	826	0.000345253	826	0.00131	826	-0.0017
828	0.00133	828	0.00231	828	0.00322	828	-0.000406423	828	-0.00103	828	0.002		828	-0.00117	828	-0.00196	828	-0.00329	828	0.000249548	828	0.00133	828	-0.00167
830	0.00133	830	0.00231	830	0.00324	830	-0.000300928	830	-0.00105	830	0.00197		830	-0.00119	830	-0.00197	830	-0.0033	830	0.000155043	830	0.00135	830	-0.00165
832	0.00133	832	0.00231	832	0.00325	832	-0.000196059	832	-0.00107	832	0.00195		832	-0.00119	832	-0.00197	832	-0.00331	832	6.15798e-05	832	0.00137	832	-0.00162
834	0.00133	834	0.00231	834	0.00326	834	-9.24849e-05	834	-0.00109	834	0.00191		834	-0.0012	834	-0.00197	834	-0.00331	834	-3.11164e-05	834	0.00138	834	-0.0016
836	0.00133	836	0.00231	836	0.00326	836	9.32797e-06	836	-0.0011	836	0.00188		836	-0.0012	836	-0.00198	836	-0.00332	836	-0.000122924	836	0.0014	836	-0.00158
838	0.00133	838	0.00231	838	0.00327	838	0.000108527	838	-0.00112	838	0.00184		838	-0.0012	838	-0.00197	838	-0.00332	838	-0.000213338	838	0.0014	838	-0.00155
840	0.00134	840	0.0023	840	0.00327	840	0.000204281	840	-0.00114	840	0.00181		840	-0.0012	840	-0.00196	840	-0.00333	840	-0.000301939	840	0.00141	840	-0.00153
842	0.00135	842	0.0023	842	0.00328	842	0.000295595	842	-0.00116	842	0.00177		842	-0.0012	842	-0.00195	842	-0.00333	842	-0.000387706	842	0.00141	842	-0.00151
844	0.00137	844	0.00228	844	0.00327	844	0.000381438	844	-0.00117	844	0.00173		844	-0.0012	844	-0.00194	844	-0.00334	844	-0.000469611	844	0.00141	844	-0.00148
846	0.00138	846	0.00228	846	0.00327	846	0.000460828	846	-0.0012	846	0.00169		846	-0.00121	846	-0.00192	846	-0.00334	846	-0.000546722	846	0.00142	846	-0.00145
848	0.00139	848	0.00227	848	0.00327	848	0.000532983	848	-0.00122	848	0.00164		848	-0.00121	848	-0.00191	848	-0.00335	848	-0.000618443	848	0.00142	848	-0.00142
850	0.0014	850	0.00226	850	0.00326	850	0.000597927	850	-0.00125	850	0.0016		850	-0.00121	850	-0.00189	850	-0.00335	850	-0.000684728	850	0.00143	850	-0.00139
852	0.00141	852	0.00225	852	0.00325	852	0.000655378	852	-0.00127	852	0.00155		852	-0.00122	852	-0.00187	852	-0.00334	852	-0.000746828	852	0.00144	852	-0.00136
854	0.0014	854	0.00225	854	0.00325	854	0.000705497	854	-0.0013	854	0.00151		854	-0.00122	854	-0.00186	854	-0.00334	854	-0.000805004	854	0.00146	854	-0.00133
856	0.0014	856	0.00225	856	0.00323	856	0.000751281	856	-0.00132	856	0.00147		856	-0.00122	856	-0.00185	856	-0.00333	856	-0.0008625	856	0.00149	856	-0.0013
858	0.00138	858	0.00225	858	0.00322	858	0.000792493	858	-0.00134	858	0.00142		858	-0.00121	858	-0.00184	858	-0.00333	858	-0.000921095	858	0.00153	858	-0.00127
860	0.00135	860	0.00225	860	0.00321	860	0.000834557	860	-0.00136	860	0.00138		860	-0.0012	860	-0.00183	860	-0.00331	860	-0.000982336	860	0.00156	860	-0.00124
862	0.00133	862	0.00226	862	0.0032	862	0.000876273	862	-0.00138	862	0.00133		862	-0.00118	862	-0.00183	862	-0.0033	862	-0.00105	862	0.0016	862	-0.00122
864	0.00129	864	0.00227	864	0.00319	864	0.000923187	864	-0.00139	864	0.0013		864	-0.00117	864	-0.00182	864	-0.00328	864	-0.00112	864	0.00163	864	-0.00119
866	0.00126	866	0.00227	866	0.00317	866	0.000974949	866	-0.00139	866	0.00126		866	-0.00115	866	-0.00182	866	-0.00327	866	-0.0012	866	0.00166	866	-0.00116
868	0.00124	868	0.00228	868	0.00316	868	0.00103	868	-0.0014	868	0.00122		868	-0.00112	868	-0.00181	868	-0.00324	868	-0.00129	868	0.00169	868	-0.00112
870	0.00121	870	0.00228	870	0.00316	870	0.0011	870	-0.00142	870	0.00119		870	-0.0011	870	-0.00181	870	-0.00322	870	-0.00137	870	0.0017	870	-0.00108
872	0.00119	872	0.00228	872	0.00315	872	0.00117	872	-0.00143	872	0.00116		872	-0.00108	872	-0.00181	872	-0.00319	872	-0.00145	872	0.00172	872	-0.00103
874	0.00118	874	0.00228	874	0.00313	874	0.00124	874	-0.00145	874	0.00112		874	-0.00106	874	-0.00179	874	-0.00317	874	-0.00152	874	0.00172	874	-0.000980506
876	0.00116	876	0.00226	876	0.00312	876	0.00131	876	-0.00147	876	0.00109		876	-0.00104	876	-0.00179	876	-0.00314	876	-0.00158	876	0.00172	876	-0.000916564
878	0.00116	878	0.00224	878	0.00312	878	0.00137	878	-0.0015	878	0.00105		878	-0.00103	878	-0.00178	878	-0.00312	878	-0.00163	878	0.00172	878	-0.000850338
880	0.00115	880	0.00221	880	0.00311	880	0.00143	880	-0.00152	880	0.00102		880	-0.00101	880	-0.00175	880	-0.00309	880	-0.00165	880	0.0017	880	-0.000779863
882	0.00114	882	0.00218	882	0.0031	882	0.00147	882	-0.00154	882	0.000989941		882	-0.00098606	882	-0.00173	882	-0.00306	882	-0.00166	882	0.00168	882	-0.000712083
884	0.00113	884	0.00213	884	0.00308	884	0.00149	884	-0.00155	884	0.000960242		884	-0.000955605	884	-0.00171	884	-0.00304	884	-0.00165	884	0.00165	884	-0.000649675
886	0.00113	886	0.00208	886	0.00307	886	0.00151	886	-0.00155	886	0.000934657		886	-0.000916265	886	-0.00167	886	-0.00302	886	-0.00162	886	0.00161	886	-0.000598736
888	0.00112	888	0.00202	888	0.00306	888	0.00151	888	-0.00154	888	0.00090703		888	-0.00086044	888	-0.00165	888	-0.00299	888	-0.00158	888	0.00156	888	-0.00056141
890	0.00113	890	0.00196	890	0.00305	890	0.0015	890	-0.00151	890	0.000882119		890	-0.00079719	890	-0.00161	890	-0.003	890	-0.00152	890	0.0015	890	-0.000542753
892	0.00114	892	0.00192	892	0.00304	892	0.00147	892	-0.00147	892	0.000853592		892	-0.000726439	892	-0.00158	892	-0.003	892	-0.00146	892	0.00144	892	-0.000543665
894	0.00116	894	0.00187	894	0.00302	894	0.00143	894	-0.0014	894	0.000818257		894	-0.000645894	894	-0.00155	894	-0.00299	894	-0.00138	894	0.00137	894	-0.000562368
896	0.00118	896	0.0018	896	0.003	896	0.00139	896	-0.00133	896	0.000774627		896	-0.000564975	896	-0.00152	896	-0.00299	896	-0.0013	896	0.00131	896	-0.000595808
898	0.0012	898	0.00175	898	0.00297	898	0.00134	898	-0.00125	898	0.000720318		898	-0.000489609	898	-0.00148	898	-0.00298	898	-0.00122	898	0.00125	898	-0.000635646
900	0.00122	900	0.00169	900	0.00294	900	0.00128	900	-0.00116	900	0.000653832		900	-0.000425979	900	-0.00143	900	-0.00296	900	-0.00114	900	0.00119	900	-0.000679313

## Sheet: Figure 4b
Au {321}R			A {321}S
Energy (eV)	DOS (arb. u.)		Energy (eV)	DOS (arb. u.)
-5.00577	94.74		-5.01261	141.3
-4.98677	85.45		-4.97661	116.1
-4.96677	98.69		-4.94061	109.6
-4.94777	137		-4.90461	80.18
-4.92877	0		-4.86861	169.4
-4.90977	118.8		-4.83261	108.3
-4.89077	66.65		-4.79661	73.56
-4.87077	76.91		-4.76061	108.6
-4.85177	92.71		-4.72461	80.11
-4.83277	111.8		-4.68861	191.2
-4.81377	117.4		-4.65261	217.6
-4.79477	124.4		-4.61661	40.7
-4.77477	98.22		-4.58161	87.31
-4.75577	120.9		-4.54561	244
-4.73677	216.5		-4.50961	166.6
-4.71777	116.2		-4.47361	199.9
-4.69877	84.79		-4.43761	180
-4.67877	102.2		-4.40161	194.1
-4.65977	242		-4.36561	156.2
-4.64077	89.63		-4.32961	235.1
-4.62177	142.9		-4.29361	199.5
-4.60277	189.8		-4.25761	134.9
-4.58277	62.35		-4.22161	142.3
-4.56377	167.5		-4.18561	184
-4.54477	163		-4.14961	182.4
-4.52577	84.2		-4.11361	150.2
-4.50577	107.3		-4.07761	74.02
-4.48677	212.3		-4.04161	201.2
-4.46777	134.5		-4.00561	54.18
-4.44877	196.8		-3.96961	116.1
-4.42977	113.1		-3.93361	182.6
-4.40977	138.4		-3.89761	125.9
-4.39077	131.9		-3.86161	168.9
-4.37177	123.2		-3.82561	146.3
-4.35277	242.1		-3.79061	111.3
-4.33377	168.6		-3.75461	203.4
-4.31377	167.1		-3.71861	157.4
-4.29477	196.5		-3.68261	163.3
-4.27577	139.7		-3.64661	121.9
-4.25677	81.01		-3.61061	98.68
-4.23777	148.5		-3.57461	105.8
-4.21777	181.4		-3.53861	69.98
-4.19877	141.1		-3.50261	167.6
-4.17977	205.4		-3.46661	149.7
-4.16077	129.4		-3.43061	179.3
-4.14177	126.3		-3.39461	587.1
-4.12177	158.3		-3.35861	158.6
-4.10277	207.2		-3.32261	192
-4.08377	188.4		-3.28661	98.15
-4.06477	191.7		-3.25061	137.6
-4.04577	268.5		-3.21461	213.8
-4.02577	245.1		-3.17861	225.1
-4.00677	99.81		-3.14261	64.02
-3.98777	141.7		-3.10661	156.1
-3.96877	139.2		-3.07061	198.4
-3.94877	181.6		-3.03561	234.3
-3.92977	119.5		-2.99961	69.34
-3.91077	166.8		-2.96361	298
-3.89177	114.3		-2.92761	129.7
-3.87277	68.89		-2.89161	189.9
-3.85277	94.32		-2.85561	129.8
-3.83377	115.3		-2.81961	140.4
-3.81477	118		-2.78361	54.62
-3.79577	196.4		-2.74761	258.8
-3.77677	110.5		-2.71161	204.2
-3.75677	153.7		-2.67561	213.5
-3.73777	133.1		-2.63961	125.7
-3.71877	200.7		-2.60361	172.6
-3.69977	38.6		-2.56761	143.8
-3.68077	85.85		-2.53161	203.2
-3.66077	156.3		-2.49561	181.9
-3.64177	217.6		-2.45961	167.7
-3.62277	77.04		-2.42361	216
-3.60377	59.03		-2.38761	239.1
-3.58477	108.9		-2.35161	99.78
-3.56477	137.4		-2.31561	189.3
-3.54577	180.3		-2.27961	103.5
-3.52677	151.9		-2.24461	276.2
-3.50777	106.3		-2.20861	141.8
-3.48777	125.3		-2.17261	204.9
-3.46877	69.26		-2.13661	145.3
-3.44977	242.6		-2.10061	233.5
-3.43077	216.3		-2.06461	191.9
-3.41177	148		-2.02861	227.5
-3.39177	266.7		-1.99261	161.3
-3.37277	163.9		-1.95661	261.6
-3.35377	210		-1.92061	234.7
-3.33477	201.6		-1.88461	208.7
-3.31577	100.9		-1.84861	298.6
-3.29577	164.6		-1.81261	168.3
-3.27677	25.08		-1.77661	164.2
-3.25777	98.51		-1.74061	144.3
-3.23877	102.2		-1.70461	87.51
-3.21977	216.3		-1.66861	156.1
-3.19977	106.1		-1.63261	167.6
-3.18077	71.43		-1.59661	106.8
-3.16177	123.3		-1.56061	126.5
-3.14277	253.1		-1.52461	159.2
-3.12377	238.8		-1.48861	108.5
-3.10377	96.84		-1.45361	133.2
-3.08477	160.8		-1.41761	96.15
-3.06577	209.4		-1.38161	78.2
-3.04677	127.2		-1.34561	71.42
-3.02777	107		-1.30961	45.93
-3.00777	274.7		-1.27361	42.94
-2.98877	73.95		-1.23761	26.8
-2.96977	153.6		-1.20161	38.37
-2.95077	215.9		-1.16561	35.09
-2.93077	144.2		-1.12961	42.34
-2.91177	282.5		-1.09361	41.36
-2.89277	159.6		-1.05761	41.07
-2.87377	70.91		-1.02161	34.17
-2.85477	163.1		-0.98561	42.72
-2.83477	178.2		-0.94961	39.66
-2.81577	133.1		-0.91361	38.51
-2.79677	127.5		-0.87761	35.1
-2.77777	71.02		-0.84161	35.54
-2.75877	150.3		-0.80561	26.17
-2.73877	138.6		-0.76961	38.57
-2.71977	187.8		-0.73361	18.66
-2.70077	197		-0.69861	16.28
-2.68177	217.7		-0.66261	25.28
-2.66277	202.4		-0.62661	24.09
-2.64277	127.9		-0.59061	30.46
-2.62377	415.2		-0.55461	23.46
-2.60477	145.5		-0.51861	15.14
-2.58577	141.5		-0.48261	11.2
-2.56677	168.3		-0.44661	11.15
-2.54677	210.3		-0.41061	10.89
-2.52777	113.8		-0.37461	14.82
-2.50877	139.9		-0.33861	21.08
-2.48977	290.7		-0.30261	25.68
-2.46977	441.4		-0.26661	19.72
-2.45077	182.3		-0.23061	20.13
-2.43177	165.2		-0.19461	20.61
-2.41277	120.8		-0.15861	20.65
-2.39377	15.31		-0.12261	20.81
-2.37377	299.9		-0.08661	21.21
-2.35477	245.3		-0.05061	20.33
-2.33577	194.9		-0.01461	21.81
-2.31677	381.5		0.02139	25.23
-2.29777	226.3		0.05739	28.12
-2.27777	311.1		0.09239	29.61
-2.25877	216.5		0.12839	28.61
-2.23977	254.9		0.16439	26.79
-2.22077	207.8		0.20039	24.78
-2.20177	221.3		0.23639	22.74
-2.18177	167.3		0.27239	19.65
-2.16277	253.5		0.30839	18.52
-2.14377	222		0.34439	19.64
-2.12477	123.9		0.38039	22.28
-2.10577	151.5		0.41639	25.61
-2.08577	241.5		0.45239	26.82
-2.06677	258.3		0.48839	23.41
-2.04777	304.6		0.52439	23.58
-2.02877	188.1		0.56039	23.01
-2.00977	169.7		0.59639	20.28
-1.98977	212		0.63239	11.53
-1.97077	298.5		0.66839	15.55
-1.95177	212.6		0.70439	14.01
-1.93277	429.6		0.74039	20.65
-1.91277	196.9		0.77639	21.52
-1.89377	141		0.81239	24.11
-1.87477	284.2		0.84839	26.26
-1.85577	150.6		0.88339	22.73
-1.83677	387.6		0.91939	20.1
-1.81677	250.9		0.95539	15.13
-1.79777	260.6		0.99139	17.28
-1.77877	129.2		1.02739	18.9
-1.75977	315.7		1.06339	20.55
-1.74077	242.7		1.09939	23.17
-1.72077	166.9		1.13539	24.97
-1.70177	86.15		1.17139	25.69
-1.68277	120.4		1.20739	24.34
-1.66377	119.5		1.24339	24.11
-1.64477	56.1		1.27939	22.43
-1.62477	75.73		1.31539	19.79
-1.60577	117.4		1.35139	31.26
-1.58677	61.48		1.38739	43.88
-1.56777	106.9		1.42339	46.36
-1.54877	122.9		1.45939	31.84
-1.52877	178.7		1.49539	21.29
-1.50977	87.29		1.53139	20.26
-1.49077	188.7		1.56739	15.8
-1.47177	98.48		1.60339	31.89
-1.45177	88.53		1.63839	29.1
-1.43277	119.9		1.67439	32.04
-1.41377	117.5		1.71039	41
-1.39477	85.26		1.74639	37.12
-1.37577	60.04		1.78239	38.84
-1.35577	37.21		1.81839	31.5
-1.33677	38.58		1.85439	32.8
-1.31777	39.7		1.89039	26.48
-1.29877	53.76		1.92639	35.52
-1.27977	33.7		1.96239	20.39
-1.25977	31.82		1.99839	11.7
-1.24077	29.95		2.03439	21.47
-1.22177	28.07		2.07039	22.03
-1.20277	21.96		2.10639	23.89
-1.18377	20.78		2.14239	14.06
-1.16377	19.61		2.17839	17.57
-1.14477	30.51		2.21439	21.59
-1.12577	37.35		2.25039	21.55
-1.10677	42.26		2.28639	22.38
-1.08777	48.09		2.32239	20.74
-1.06777	46.61		2.35839	20.65
-1.04877	44.76		2.39439	18.1
-1.02977	46.13		2.42939	15.79
-1.01077	29.28		2.46539	21.73
-0.99177	27.49		2.50139	25.09
-0.97177	29.18		2.53739	28.25
-0.95277	27.31		2.57339	31.79
-0.93377	26.97		2.60939	29.71
-0.91477	26.65		2.64539	31.12
-0.89477	26.83		2.68139	36.22
-0.87577	20.84		2.71739	28.01
-0.85677	21.18		2.75339	37.09
-0.83777	22.21		2.78939	19.19
-0.81877	23.64		2.82539	51.06
-0.79877	22.07		2.86139	37.5
-0.77977	15.19		2.89739	36.94
-0.76077	10.01		2.93339	24.42
-0.74177	11.15		2.96939	28.52
-0.72277	13.69		3.00539	32.53
-0.70277	17.55		3.04139	38.49
-0.68377	21.57		3.07739	11.22
-0.66477	21.37		3.11339	16.19
-0.64577	25.47		3.14939	36.11
-0.62677	26.31		3.18539	25.32
-0.60677	26.06		3.22039	30.81
-0.58777	25.55		3.25639	29.44
-0.56877	23.57		3.29239	11.98
-0.54977	21.58		3.32839	19.51
-0.53077	19.59		3.36439	47.26
-0.51077	8.907		3.40039	24.49
-0.49177	8.415		3.43639	18.35
-0.47277	8.505		3.47239	21.66
-0.45377	8.595		3.50839	27.79
-0.43377	8.685		3.54439	54.76
-0.41477	8.775		3.58039	21.94
-0.39577	9.178		3.61639	18.85
-0.37677	11.54		3.65239	33.94
-0.35777	17.12		3.68839	44.6
-0.33777	24.02		3.72439	36.49
-0.31877	31.96		3.76039	42.35
-0.29977	14.32		3.79639	44.25
-0.28077	14.91		3.83239	43.18
-0.26177	16.25		3.86839	43.6
-0.24177	16.53		3.90439	41.43
-0.22277	17.03		3.94039	41.3
-0.20377	17.64		3.97539	48.71
-0.18477	18.58		4.01139	46.92
-0.16577	19.51		4.04739	45.87
-0.14577	20.42		4.08339	47.68
-0.12677	21.37		4.11939	45.1
-0.10777	22.32		4.15539	30.82
-0.08877	23.16		4.19139	45.83
-0.06977	24.52		4.22739	38.32
-0.04977	24.71		4.26339	69.42
-0.03077	24.77		4.29939	50.26
-0.01177	24.83		4.33539	76.9
0.00723	25.66		4.37139	38.34
0.02723	27.28		4.40739	37.37
0.04623	28.5		4.44339	40.82
0.06523	28.58		4.47939	28.41
0.08423	28.85		4.51539	28.96
0.10323	28.59		4.55139	35.11
0.12323	27.57		4.58739	34.56
0.14223	25.68		4.62339	30.49
0.16123	24.85		4.65939	54.49
0.18023	25.79		4.69539	51.09
0.19923	28.14		4.73139	57.22
0.21923	27.63		4.76639	54.13
0.23823	26.14		4.80239	52.55
0.25723	24.17		4.83839	42.85
0.27623	22.26		4.87439	33.47
0.29523	20.35		4.91039	70.23
0.31523	18.71		4.94639	102.2
0.33423	18.84		4.98239	37.81
0.35323	18.27		5.01839	35.73
0.37223	18.04
0.39123	20.4
0.41123	25.31
0.43023	28.39
0.44923	26.4
0.46823	24.8
0.48723	22
0.50723	28.06
0.52623	25.67
0.54523	23.53
0.56423	21.4
0.58423	19.55
0.60323	18.53
0.62223	15.64
0.64123	12.45
0.66023	13.27
0.68023	14.1
0.69923	14.94
0.71823	23.3
0.73723	24.88
0.75623	24.05
0.77623	23.22
0.79523	22.42
0.81423	21.71
0.83323	21.15
0.85223	21.52
0.87223	20.89
0.89123	19.29
0.91023	17.69
0.92923	16.09
0.94823	14.6
0.96823	14.98
0.98723	15.91
1.00623	16.62
1.02523	17.73
1.04523	20.07
1.06423	21.34
1.08323	22.61
1.10223	23.89
1.12123	24.21
1.14123	24.39
1.16023	24.43
1.17923	24
1.19823	23.56
1.21723	23.13
1.23723	23.36
1.25623	25.34
1.27523	25.7
1.29423	19.38
1.31323	21.35
1.33323	23.62
1.35223	39.86
1.37123	46.72
1.39023	51.25
1.40923	40.58
1.42923	31.47
1.44823	32.07
1.46723	32.88
1.48623	22.9
1.50523	20.83
1.52523	18.77
1.54423	16.92
1.56323	15.72
1.58223	14.69
1.60223	24.23
1.62123	19.24
1.64023	14.74
1.65923	20.58
1.67823	28.78
1.69823	38.33
1.71723	44.11
1.73623	41.59
1.75523	36.75
1.77423	35.8
1.79423	12.93
1.81323	14.36
1.83223	15.82
1.85123	17.27
1.87023	18.72
1.89023	20.17
1.90923	20.38
1.92823	19.97
1.94723	15.68
1.96623	11.39
1.98623	8.263
2.00523	8.221
2.02423	11.23
2.04323	14.66
2.06323	14.42
2.08223	14.94
2.10123	16.97
2.12023	34.1
2.13923	24.67
2.15923	23.59
2.17823	19.15
2.19723	18.02
2.21623	19.9
2.23523	21.58
2.25523	22.56
2.27423	23.54
2.29323	23.64
2.31223	22.87
2.33123	22.23
2.35123	22.05
2.37023	21.9
2.38923	20.28
2.40823	18.29
2.42723	16.3
2.44723	14.3
2.46623	13.27
2.48523	12.87
2.50423	13.05
2.52323	19.15
2.54323	26.05
2.56223	25.37
2.58123	24.7
2.60023	30.75
2.62023	34.09
2.63923	38.79
2.65823	38.03
2.67723	36.6
2.69623	34.87
2.71623	34.28
2.73523	89.81
2.75423	33.39
2.77323	57.78
2.79223	51.12
2.81223	34.7
2.83123	33.01
2.85023	26.21
2.86923	24.87
2.88823	30.01
2.90823	33.02
2.92723	30.13
2.94623	30.83
2.96523	30.26
2.98423	33.65
3.00423	50.51
3.02323	41.38
3.04223	34.49
3.06123	28.58
3.08123	19.49
3.10023	10.39
3.11923	2.099
3.13823	25.99
3.15723	23.26
3.17723	20.56
3.19623	17.85
3.21523	15.26
3.23423	15.47
3.25323	27.97
3.27323	23.74
3.29223	19.51
3.31123	15.28
3.33023	17.54
3.34923	29.03
3.36923	38.71
3.38823	32.22
3.40723	25.72
3.42623	10.89
3.44523	10.97
3.46523	13.27
3.48423	15.56
3.50323	17.85
3.52223	20.15
3.54123	22.44
3.56123	24.73
3.58023	26.23
3.59923	31.65
3.61823	6.926
3.63823	8.522
3.65723	10.12
3.67623	12.1
3.69523	21.53
3.71423	31.57
3.73423	42.9
3.75323	51.11
3.77223	48.18
3.79123	40.18
3.81023	39.24
3.83023	37.21
3.84923	32.26
3.86823	29.08
3.88723	26.98
3.90623	26.13
3.92623	25.47
3.94523	24.73
3.96423	23.59
3.98323	27.28
4.00223	32.27
4.02223	33.54
4.04123	34.42
4.06023	33.11
4.07923	31.68
4.09923	39.12
4.11823	35.96
4.13723	31.14
4.15623	29.78
4.17523	29.19
4.19523	29.66
4.21423	27.42
4.23323	27.94
4.25223	31.51
4.27123	28.84
4.29123	27.96
4.31023	22.55
4.32923	30.44
4.34823	26.81
4.36723	22.03
4.38723	13.76
4.40623	15.29
4.42523	17.5
4.44423	16.44
4.46323	15.49
4.48323	15.28
4.50223	16.33
4.52123	15.96
4.54023	15.66
4.55923	15.44
4.57923	15.37
4.59823	15.74
4.61723	16.33
4.63623	16.17
4.65623	15.9
4.67523	15.58
4.69423	15.22
4.71323	14.87
4.73223	14.51
4.75223	14.17
4.77123	13.98
4.79023	14.06
4.80923	14.57
4.82823	16.82
4.84823	17.77
4.86723	16.77
4.88623	14.89
4.90523	13.25
4.92423	12.49
4.94423	12.96
4.96323	12.76
4.98223	13.05
5.00123	14.88

## Sheet: Figure 4c
(S)-Ofloxacin			(R)-Ofloxacin
Gold cystal facet	Adsorption energy (eV)		Gold cystal facet	Adsorption energy (eV)
Au {321}R	-2.347		Au {321}R	-2.288
Au {321}S	-1.175		Au {321}S	-1.181

## Sheet: Figure 5b
CNCs			(S)-DNCs-1			(R)-DNCs-1			(S)-DNCs-2			(R)-DNCs-2
Wavelength (nm)	Absorbance (abs. u.)		Wavelength (nm)	Absorbance (abs. u.)		Wavelength (nm)	Absorbance (abs. u.)		Wavelength (nm)	Absorbance (abs. u.)		Wavelength (nm)	Absorbance (abs. u.)
1100	0.099		1100	0.882		1100	0.914		1100	0.758		1100	0.729
1098	0.099		1099	0.882		1099	0.914		1099	0.757		1099	0.728
1096	0.099		1098	0.883		1098	0.915		1098	0.756		1098	0.727
1094	0.102		1097	0.884		1097	0.916		1097	0.755		1097	0.726
1092	0.102		1096	0.887		1096	0.918		1096	0.756		1096	0.726
1090	0.102		1095	0.891		1095	0.922		1095	0.757		1095	0.727
1088	0.102		1094	0.896		1094	0.926		1094	0.759		1094	0.729
1086	0.105		1093	0.899		1093	0.929		1093	0.76		1093	0.73
1084	0.105		1092	0.902		1092	0.931		1092	0.761		1092	0.73
1082	0.105		1091	0.905		1091	0.934		1091	0.761		1091	0.73
1080	0.105		1090	0.907		1090	0.937		1090	0.762		1090	0.73
1078	0.105		1089	0.909		1089	0.94		1089	0.762		1089	0.731
1076	0.108		1088	0.911		1088	0.941		1088	0.761		1088	0.73
1074	0.108		1087	0.913		1087	0.942		1087	0.761		1087	0.73
1072	0.108		1086	0.916		1086	0.945		1086	0.762		1086	0.731
1070	0.108		1085	0.92		1085	0.948		1085	0.763		1085	0.732
1068	0.111		1084	0.925		1084	0.951		1084	0.765		1084	0.734
1066	0.111		1083	0.927		1083	0.954		1083	0.765		1083	0.733
1064	0.111		1082	0.93		1082	0.957		1082	0.767		1082	0.734
1062	0.114		1081	0.933		1081	0.96		1081	0.767		1081	0.734
1060	0.114		1080	0.936		1080	0.964		1080	0.767		1080	0.736
1058	0.114		1079	0.939		1079	0.967		1079	0.767		1079	0.736
1056	0.114		1078	0.942		1078	0.97		1078	0.767		1078	0.736
1054	0.117		1077	0.945		1077	0.972		1077	0.767		1077	0.736
1052	0.117		1076	0.948		1076	0.975		1076	0.767		1076	0.736
1050	0.117		1075	0.951		1075	0.978		1075	0.768		1075	0.737
1048	0.117		1074	0.953		1074	0.98		1074	0.768		1074	0.737
1046	0.12		1073	0.955		1073	0.982		1073	0.768		1073	0.738
1044	0.12		1072	0.958		1072	0.985		1072	0.769		1072	0.738
1042	0.12		1071	0.962		1071	0.989		1071	0.77		1071	0.739
1040	0.123		1070	0.966		1070	0.993		1070	0.772		1070	0.74
1038	0.123		1069	0.969		1069	0.996		1069	0.772		1069	0.74
1036	0.126		1068	0.972		1068	0.998		1068	0.773		1068	0.741
1034	0.126		1067	0.975		1067	1		1067	0.773		1067	0.741
1032	0.126		1066	0.978		1066	1.001		1066	0.774		1066	0.742
1030	0.126		1065	0.979		1065	1.003		1065	0.774		1065	0.742
1028	0.129		1064	0.982		1064	1.006		1064	0.774		1064	0.742
1026	0.129		1063	0.985		1063	1.008		1063	0.775		1063	0.742
1024	0.132		1062	0.987		1062	1.011		1062	0.775		1062	0.742
1022	0.132		1061	0.991		1061	1.016		1061	0.775		1061	0.743
1020	0.132		1060	0.995		1060	1.02		1060	0.776		1060	0.744
1018	0.132		1059	0.997		1059	1.022		1059	0.776		1059	0.744
1016	0.135		1058	1		1058	1.024		1058	0.777		1058	0.745
1014	0.135		1057	1.003		1057	1.026		1057	0.777		1057	0.745
1012	0.135		1056	1.006		1056	1.028		1056	0.779		1056	0.746
1010	0.135		1055	1.009		1055	1.031		1055	0.779		1055	0.747
1008	0.138		1054	1.013		1054	1.034		1054	0.78		1054	0.749
1006	0.138		1053	1.015		1053	1.037		1053	0.781		1053	0.75
1004	0.141		1052	1.018		1052	1.039		1052	0.782		1052	0.751
1002	0.141		1051	1.021		1051	1.043		1051	0.782		1051	0.751
1000	0.141		1050	1.023		1050	1.046		1050	0.782		1050	0.751
998	0.141		1049	1.026		1049	1.048		1049	0.783		1049	0.752
996	0.144		1048	1.029		1048	1.05		1048	0.783		1048	0.752
994	0.144		1047	1.032		1047	1.053		1047	0.784		1047	0.752
992	0.144		1046	1.035		1046	1.056		1046	0.785		1046	0.752
990	0.144		1045	1.038		1045	1.059		1045	0.786		1045	0.752
988	0.147		1044	1.041		1044	1.062		1044	0.787		1044	0.753
986	0.147		1043	1.044		1043	1.063		1043	0.788		1043	0.753
984	0.15		1042	1.046		1042	1.066		1042	0.788		1042	0.754
982	0.15		1041	1.048		1041	1.069		1041	0.789		1041	0.754
980	0.153		1040	1.051		1040	1.071		1040	0.789		1040	0.754
978	0.153		1039	1.054		1039	1.075		1039	0.789		1039	0.755
976	0.153		1038	1.057		1038	1.077		1038	0.79		1038	0.757
974	0.153		1037	1.059		1037	1.08		1037	0.79		1037	0.757
972	0.153		1036	1.061		1036	1.083		1036	0.79		1036	0.757
970	0.156		1035	1.064		1035	1.085		1035	0.791		1035	0.758
968	0.156		1034	1.068		1034	1.088		1034	0.791		1034	0.758
966	0.159		1033	1.071		1033	1.09		1033	0.792		1033	0.759
964	0.159		1032	1.074		1032	1.092		1032	0.792		1032	0.76
962	0.162		1031	1.078		1031	1.095		1031	0.794		1031	0.761
960	0.165		1030	1.081		1030	1.098		1030	0.795		1030	0.762
958	0.165		1029	1.084		1029	1.098		1029	0.795		1029	0.762
956	0.168		1028	1.085		1028	1.101		1028	0.795		1028	0.763
954	0.168		1027	1.085		1027	1.102		1027	0.796		1027	0.762
952	0.171		1026	1.087		1026	1.102		1026	0.796		1026	0.762
950	0.171		1025	1.088		1025	1.105		1025	0.796		1025	0.762
948	0.174		1024	1.092		1024	1.108		1024	0.797		1024	0.764
946	0.177		1023	1.096		1023	1.113		1023	0.799		1023	0.765
944	0.177		1022	1.099		1022	1.118		1022	0.8		1022	0.766
942	0.18		1021	1.103		1021	1.121		1021	0.802		1021	0.767
940	0.183		1020	1.106		1020	1.124		1020	0.802		1020	0.768
938	0.183		1019	1.109		1019	1.126		1019	0.804		1019	0.768
936	0.186		1018	1.111		1018	1.126		1018	0.804		1018	0.769
934	0.186		1017	1.113		1017	1.127		1017	0.804		1017	0.769
932	0.189		1016	1.115		1016	1.131		1016	0.805		1016	0.77
930	0.192		1015	1.117		1015	1.133		1015	0.805		1015	0.77
928	0.195		1014	1.119		1014	1.138		1014	0.807		1014	0.772
926	0.195		1013	1.122		1013	1.14		1013	0.808		1013	0.773
924	0.198		1012	1.125		1012	1.141		1012	0.808		1012	0.774
922	0.201		1011	1.128		1011	1.142		1011	0.808		1011	0.773
920	0.201		1010	1.131		1010	1.141		1010	0.807		1010	0.773
918	0.204		1009	1.134		1009	1.142		1009	0.809		1009	0.774
916	0.207		1008	1.137		1008	1.145		1008	0.81		1008	0.775
914	0.207		1007	1.137		1007	1.148		1007	0.81		1007	0.775
912	0.21		1006	1.14		1006	1.152		1006	0.811		1006	0.776
910	0.213		1005	1.143		1005	1.155		1005	0.812		1005	0.776
908	0.213		1004	1.146		1004	1.157		1004	0.812		1004	0.777
906	0.216		1003	1.149		1003	1.157		1003	0.812		1003	0.777
904	0.219		1002	1.153		1002	1.159		1002	0.812		1002	0.778
902	0.222		1001	1.156		1001	1.16		1001	0.812		1001	0.777
900	0.222		1000	1.158		1000	1.162		1000	0.813		1000	0.778
898	0.225		999	1.16		999	1.166		999	0.814		999	0.779
896	0.228		998	1.163		998	1.169		998	0.816		998	0.781
894	0.228		997	1.165		997	1.173		997	0.818		997	0.783
892	0.231		996	1.167		996	1.174		996	0.818		996	0.783
890	0.234		995	1.168		995	1.177		995	0.818		995	0.784
888	0.237		994	1.169		994	1.179		994	0.819		994	0.784
886	0.24		993	1.169		993	1.18		993	0.819		993	0.783
884	0.243		992	1.172		992	1.182		992	0.82		992	0.784
882	0.246		991	1.175		991	1.184		991	0.821		991	0.785
880	0.249		990	1.178		990	1.186		990	0.822		990	0.786
878	0.252		989	1.181		989	1.188		989	0.823		989	0.787
876	0.255		988	1.185		988	1.191		988	0.825		988	0.789
874	0.255		987	1.189		987	1.193		987	0.826		987	0.791
872	0.258		986	1.191		986	1.194		986	0.826		986	0.791
870	0.261		985	1.193		985	1.195		985	0.826		985	0.792
868	0.261		984	1.195		984	1.198		984	0.827		984	0.793
866	0.264		983	1.198		983	1.2		983	0.828		983	0.794
864	0.267		982	1.2		982	1.203		982	0.829		982	0.795
862	0.273		981	1.203		981	1.203		981	0.83		981	0.796
860	0.276		980	1.205		980	1.204		980	0.83		980	0.796
858	0.279		979	1.206		979	1.204		979	0.83		979	0.797
856	0.282		978	1.209		978	1.207		978	0.831		978	0.797
854	0.282		977	1.212		977	1.209		977	0.832		977	0.799
852	0.288		976	1.214		976	1.21		976	0.832		976	0.799
850	0.291		975	1.216		975	1.211		975	0.833		975	0.799
848	0.294		974	1.218		974	1.214		974	0.834		974	0.8
846	0.294		973	1.22		973	1.217		973	0.835		973	0.801
844	0.297		972	1.221		972	1.218		972	0.836		972	0.801
842	0.303		971	1.221		971	1.218		971	0.837		971	0.801
840	0.306		970	1.223		970	1.219		970	0.838		970	0.802
838	0.309		969	1.224		969	1.22		969	0.838		969	0.802
836	0.312		968	1.226		968	1.223		968	0.839		968	0.804
834	0.315		967	1.228		967	1.225		967	0.841		967	0.805
832	0.321		966	1.231		966	1.228		966	0.842		966	0.806
830	0.324		965	1.233		965	1.229		965	0.843		965	0.806
828	0.327		964	1.236		964	1.232		964	0.843		964	0.807
826	0.333		963	1.237		963	1.233		963	0.843		963	0.807
824	0.336		962	1.238		962	1.234		962	0.843		962	0.807
822	0.339		961	1.239		961	1.234		961	0.843		961	0.808
820	0.345		960	1.242		960	1.236		960	0.844		960	0.81
818	0.348		959	1.244		959	1.238		959	0.845		959	0.812
816	0.351		958	1.247		958	1.24		958	0.845		958	0.813
814	0.354		957	1.25		957	1.243		957	0.848		957	0.815
812	0.36		956	1.252		956	1.246		956	0.851		956	0.817
810	0.363		955	1.252		955	1.247		955	0.851		955	0.817
808	0.369		954	1.255		954	1.249		954	0.853		954	0.819
806	0.375		953	1.258		953	1.251		953	0.855		953	0.821
804	0.378		952	1.26		952	1.252		952	0.856		952	0.821
802	0.381		951	1.261		951	1.252		951	0.856		951	0.822
800	0.387		950	1.262		950	1.253		950	0.857		950	0.822
798	0.39		949	1.264		949	1.252		949	0.856		949	0.821
796	0.393		948	1.265		948	1.254		948	0.855		948	0.821
794	0.399		947	1.266		947	1.255		947	0.855		947	0.821
792	0.402		946	1.266		946	1.257		946	0.855		946	0.822
790	0.408		945	1.267		945	1.259		945	0.857		945	0.824
788	0.414		944	1.269		944	1.261		944	0.857		944	0.825
786	0.417		943	1.273		943	1.263		943	0.859		943	0.827
784	0.423		942	1.275		942	1.265		942	0.861		942	0.829
782	0.426		941	1.275		941	1.265		941	0.861		941	0.829
780	0.432		940	1.277		940	1.266		940	0.863		940	0.83
778	0.435		939	1.279		939	1.267		939	0.865		939	0.831
776	0.441		938	1.282		938	1.269		938	0.865		938	0.832
774	0.444		937	1.283		937	1.27		937	0.866		937	0.834
772	0.45		936	1.283		936	1.27		936	0.866		936	0.835
770	0.456		935	1.284		935	1.27		935	0.867		935	0.836
768	0.459		934	1.286		934	1.272		934	0.868		934	0.837
766	0.465		933	1.288		933	1.274		933	0.869		933	0.839
764	0.471		932	1.288		932	1.276		932	0.869		932	0.839
762	0.477		931	1.289		931	1.278		931	0.871		931	0.84
760	0.48		930	1.291		930	1.28		930	0.872		930	0.841
758	0.486		929	1.293		929	1.281		929	0.873		929	0.841
756	0.492		928	1.296		928	1.28		928	0.874		928	0.841
754	0.495		927	1.297		927	1.281		927	0.875		927	0.842
752	0.501		926	1.299		926	1.282		926	0.876		926	0.843
750	0.507		925	1.299		925	1.283		925	0.878		925	0.845
748	0.51		924	1.301		924	1.284		924	0.879		924	0.846
746	0.516		923	1.302		923	1.285		923	0.879		923	0.848
744	0.522		922	1.303		922	1.286		922	0.88		922	0.849
742	0.525		921	1.303		921	1.285		921	0.88		921	0.85
740	0.531		920	1.305		920	1.285		920	0.881		920	0.85
738	0.537		919	1.306		919	1.285		919	0.881		919	0.851
736	0.543		918	1.307		918	1.285		918	0.882		918	0.852
734	0.549		917	1.308		917	1.286		917	0.883		917	0.852
732	0.552		916	1.308		916	1.287		916	0.884		916	0.854
730	0.558		915	1.31		915	1.288		915	0.885		915	0.855
728	0.564		914	1.312		914	1.288		914	0.887		914	0.856
726	0.57		913	1.314		913	1.288		913	0.888		913	0.857
724	0.576		912	1.317		912	1.287		912	0.89		912	0.858
722	0.582		911	1.318		911	1.287		911	0.891		911	0.859
720	0.588		910	1.319		910	1.289		910	0.893		910	0.859
718	0.591		909	1.32		909	1.293		909	0.893		909	0.861
716	0.597		908	1.32		908	1.296		908	0.894		908	0.864
714	0.603		907	1.319		907	1.296		907	0.895		907	0.866
712	0.609		906	1.318		906	1.296		906	0.895		906	0.867
710	0.615		905	1.318		905	1.295		905	0.895		905	0.868
708	0.621		904	1.319		904	1.294		904	0.896		904	0.868
706	0.627		903	1.321		903	1.293		903	0.896		903	0.869
704	0.633		902	1.321		902	1.293		902	0.898		902	0.869
702	0.639		901	1.323		901	1.294		901	0.898		901	0.869
700	0.645		900	1.323		900	1.295		900	0.9		900	0.87
698	0.651		899	1.322		899	1.297		899	0.9		899	0.871
696	0.657		898	1.32		898	1.295		898	0.901		898	0.873
694	0.663		897	1.32		897	1.293		897	0.902		897	0.874
692	0.669		896	1.321		896	1.291		896	0.901		896	0.875
690	0.675		895	1.322		895	1.291		895	0.901		895	0.875
688	0.678		894	1.324		894	1.293		894	0.902		894	0.875
686	0.684		893	1.326		893	1.295		893	0.903		893	0.876
684	0.69		892	1.327		892	1.298		892	0.904		892	0.877
682	0.696		891	1.328		891	1.299		891	0.906		891	0.878
680	0.702		890	1.327		890	1.3		890	0.908		890	0.879
678	0.708		889	1.326		889	1.299		889	0.909		889	0.88
676	0.714		888	1.325		888	1.297		888	0.909		888	0.881
674	0.72		887	1.325		887	1.295		887	0.91		887	0.882
672	0.726		886	1.326		886	1.296		886	0.91		886	0.883
670	0.732		885	1.326		885	1.297		885	0.91		885	0.884
668	0.741		884	1.326		884	1.298		884	0.911		884	0.885
666	0.747		883	1.325		883	1.299		883	0.912		883	0.886
664	0.753		882	1.326		882	1.297		882	0.913		882	0.887
662	0.759		881	1.327		881	1.295		881	0.913		881	0.888
660	0.765		880	1.328		880	1.294		880	0.913		880	0.889
658	0.771		879	1.33		879	1.293		879	0.914		879	0.889
656	0.777		878	1.332		878	1.293		878	0.915		878	0.89
654	0.783		877	1.334		877	1.294		877	0.917		877	0.891
652	0.789		876	1.335		876	1.294		876	0.918		876	0.893
650	0.795		875	1.335		875	1.296		875	0.92		875	0.894
648	0.804		874	1.335		874	1.295		874	0.92		874	0.896
646	0.81		873	1.333		873	1.294		873	0.921		873	0.897
644	0.816		872	1.331		872	1.295		872	0.922		872	0.898
642	0.822		871	1.329		871	1.295		871	0.922		871	0.897
640	0.828		870	1.328		870	1.294		870	0.922		870	0.898
638	0.834		869	1.327		869	1.294		869	0.923		869	0.899
636	0.84		868	1.327		868	1.292		868	0.924		868	0.901
634	0.843		867	1.326		867	1.29		867	0.924		867	0.903
632	0.849		866	1.323		866	1.288		866	0.925		866	0.903
630	0.855		865	1.324		865	1.287		865	0.925		865	0.904
628	0.861		864	1.325		864	1.288		864	0.926		864	0.905
626	0.867		863	1.327		863	1.289		863	0.927		863	0.905
624	0.873		862	1.329		862	1.289		862	0.928		862	0.906
622	0.879		861	1.328		861	1.291		861	0.93		861	0.908
620	0.885		860	1.326		860	1.29		860	0.931		860	0.908
618	0.888		859	1.324		859	1.288		859	0.932		859	0.909
616	0.894		858	1.323		858	1.287		858	0.933		858	0.911
614	0.9		857	1.321		857	1.285		857	0.933		857	0.912
612	0.906		856	1.32		856	1.284		856	0.933		856	0.912
610	0.909		855	1.32		855	1.282		855	0.933		855	0.912
608	0.915		854	1.323		854	1.282		854	0.933		854	0.914
606	0.918		853	1.326		853	1.281		853	0.935		853	0.915
604	0.924		852	1.325		852	1.28		852	0.936		852	0.916
602	0.927		851	1.324		851	1.279		851	0.937		851	0.916
600	0.933		850	1.322		850	1.278		850	0.937		850	0.917
598	0.936		849	1.319		849	1.277		849	0.937		849	0.917
596	0.939		848	1.318		848	1.276		848	0.938		848	0.918
594	0.945		847	1.317		847	1.275		847	0.939		847	0.92
592	0.945		846	1.315		846	1.275		846	0.939		846	0.921
590	0.948		845	1.314		845	1.274		845	0.94		845	0.922
588	0.951		844	1.314		844	1.274		844	0.94		844	0.922
586	0.954		843	1.313		843	1.272		843	0.942		843	0.923
584	0.954		842	1.313		842	1.272		842	0.942		842	0.924
582	0.957		841	1.312		841	1.27		841	0.943		841	0.925
580	0.957		840	1.312		840	1.269		840	0.943		840	0.926
578	0.957		839	1.311		839	1.267		839	0.944		839	0.926
576	0.957		838	1.31		838	1.267		838	0.945		838	0.928
574	0.957		837	1.309		837	1.266		837	0.946		837	0.929
572	0.957		836	1.309		836	1.266		836	0.947		836	0.93
570	0.954		835	1.308		835	1.265		835	0.948		835	0.931
568	0.954		834	1.307		834	1.264		834	0.948		834	0.932
566	0.951		833	1.306		833	1.263		833	0.949		833	0.933
564	0.948		832	1.305		832	1.262		832	0.95		832	0.933
562	0.945		831	1.304		831	1.26		831	0.95		831	0.934
560	0.942		830	1.303		830	1.259		830	0.951		830	0.935
558	0.936		829	1.302		829	1.258		829	0.951		829	0.936
556	0.93		828	1.301		828	1.256		828	0.952		828	0.937
554	0.927		827	1.3		827	1.255		827	0.952		827	0.937
552	0.921		826	1.299		826	1.254		826	0.953		826	0.938
550	0.912		825	1.298		825	1.253		825	0.953		825	0.939
548	0.906		824	1.297		824	1.252		824	0.954		824	0.94
546	0.897		823	1.296		823	1.251		823	0.955		823	0.941
544	0.888		822	1.295		822	1.25		822	0.955		822	0.942
542	0.879		821	1.293		821	1.249		821	0.956		821	0.943
540	0.87		820	1.292		820	1.248		820	0.957		820	0.944
538	0.861		819	1.291		819	1.246		819	0.958		819	0.945
536	0.852		818	1.29		818	1.245		818	0.958		818	0.946
534	0.84		817	1.288		817	1.244		817	0.959		817	0.946
532	0.828		816	1.287		816	1.242		816	0.959		816	0.947
530	0.819		815	1.286		815	1.241		815	0.96		815	0.948
528	0.807		814	1.285		814	1.239		814	0.96		814	0.949
526	0.795		813	1.283		813	1.238		813	0.96		813	0.949
524	0.783		812	1.282		812	1.237		812	0.961		812	0.95
522	0.771		811	1.281		811	1.235		811	0.962		811	0.951
520	0.759		810	1.279		810	1.234		810	0.962		810	0.951
518	0.744		809	1.278		809	1.232		809	0.963		809	0.952
516	0.732		808	1.277		808	1.231		808	0.963		808	0.953
514	0.72		807	1.275		807	1.229		807	0.963		807	0.953
512	0.705		806	1.274		806	1.228		806	0.964		806	0.954
510	0.693		805	1.272		805	1.227		805	0.964		805	0.955
508	0.681		804	1.271		804	1.225		804	0.964		804	0.956
506	0.669		803	1.269		803	1.224		803	0.965		803	0.956
504	0.657		802	1.268		802	1.222		802	0.965		802	0.957
502	0.645		801	1.266		801	1.22		801	0.966		801	0.957
500	0.636		800	1.265		800	1.219		800	0.966		800	0.958
498	0.624		799	1.263		799	1.217		799	0.966		799	0.959
496	0.615		798	1.261		798	1.215		798	0.967		798	0.959
494	0.609		797	1.259		797	1.213		797	0.967		797	0.96
492	0.6		796	1.258		796	1.212		796	0.968		796	0.961
490	0.594		795	1.256		795	1.21		795	0.968		795	0.961
488	0.591		794	1.254		794	1.209		794	0.968		794	0.962
486	0.588		793	1.253		793	1.207		793	0.969		793	0.962
484	0.582		792	1.251		792	1.206		792	0.969		792	0.963
482	0.582		791	1.25		791	1.204		791	0.969		791	0.964
480	0.579		790	1.248		790	1.202		790	0.969		790	0.964
478	0.579		789	1.246		789	1.201		789	0.97		789	0.965
476	0.579		788	1.244		788	1.199		788	0.97		788	0.965
474	0.579		787	1.243		787	1.197		787	0.97		787	0.966
472	0.579		786	1.241		786	1.195		786	0.971		786	0.967
470	0.582		785	1.239		785	1.194		785	0.971		785	0.967
468	0.582		784	1.237		784	1.192		784	0.971		784	0.967
466	0.585		783	1.235		783	1.19		783	0.971		783	0.967
464	0.585		782	1.234		782	1.188		782	0.971		782	0.968
462	0.588		781	1.232		781	1.187		781	0.972		781	0.969
460	0.588		780	1.23		780	1.185		780	0.972		780	0.969
458	0.591		779	1.228		779	1.183		779	0.972		779	0.97
456	0.594		778	1.226		778	1.181		778	0.972		778	0.97
454	0.594		777	1.225		777	1.179		777	0.973		777	0.97
452	0.597		776	1.223		776	1.178		776	0.973		776	0.971
450	0.6		775	1.221		775	1.176		775	0.973		775	0.971
448	0.6		774	1.219		774	1.174		774	0.973		774	0.972
446	0.603		773	1.217		773	1.172		773	0.973		773	0.972
444	0.606		772	1.216		772	1.17		772	0.973		772	0.973
442	0.606		771	1.214		771	1.168		771	0.974		771	0.973
440	0.609		770	1.212		770	1.167		770	0.974		770	0.973
438	0.612		769	1.21		769	1.165		769	0.974		769	0.974
436	0.612		768	1.207		768	1.163		768	0.974		768	0.974
434	0.612		767	1.205		767	1.161		767	0.974		767	0.974
432	0.615		766	1.203		766	1.159		766	0.974		766	0.975
430	0.618		765	1.201		765	1.157		765	0.974		765	0.975
428	0.618		764	1.199		764	1.155		764	0.974		764	0.976
426	0.621		763	1.197		763	1.153		763	0.974		763	0.976
424	0.621		762	1.196		762	1.152		762	0.974		762	0.976
422	0.624		761	1.193		761	1.149		761	0.974		761	0.976
420	0.624		760	1.191		760	1.147		760	0.974		760	0.976
418	0.627		759	1.189		759	1.145		759	0.974		759	0.977
416	0.627		758	1.188		758	1.144		758	0.974		758	0.977
414	0.63		757	1.186		757	1.142		757	0.974		757	0.977
412	0.63		756	1.183		756	1.14		756	0.975		756	0.978
410	0.633		755	1.182		755	1.138		755	0.975		755	0.978
408	0.633		754	1.18		754	1.136		754	0.975		754	0.978
406	0.633		753	1.178		753	1.134		753	0.975		753	0.978
404	0.636		752	1.175		752	1.133		752	0.974		752	0.978
402	0.639		751	1.173		751	1.131		751	0.974		751	0.978
400	0.639		750	1.171		750	1.129		750	0.974		750	0.978
398	0.639		749	1.169		749	1.127		749	0.974		749	0.978
396	0.642		748	1.167		748	1.125		748	0.973		748	0.978
394	0.642		747	1.165		747	1.123		747	0.973		747	0.978
392	0.645		746	1.163		746	1.121		746	0.973		746	0.979
390	0.645		745	1.16		745	1.119		745	0.973		745	0.979
388	0.645		744	1.158		744	1.117		744	0.973		744	0.979
386	0.645		743	1.156		743	1.115		743	0.972		743	0.979
384	0.645		742	1.154		742	1.112		742	0.972		742	0.979
382	0.645		741	1.152		741	1.11		741	0.972		741	0.979
380	0.648		740	1.15		740	1.109		740	0.972		740	0.979
378	0.648		739	1.148		739	1.107		739	0.972		739	0.979
376	0.645		738	1.146		738	1.105		738	0.972		738	0.979
374	0.645		737	1.144		737	1.103		737	0.972		737	0.979
372	0.645		736	1.141		736	1.101		736	0.971		736	0.979
370	0.645		735	1.139		735	1.099		735	0.971		735	0.979
368	0.645		734	1.137		734	1.097		734	0.971		734	0.979
366	0.645		733	1.135		733	1.094		733	0.97		733	0.978
364	0.645		732	1.133		732	1.092		732	0.97		732	0.978
362	0.645		731	1.131		731	1.091		731	0.97		731	0.978
360	0.645		730	1.129		730	1.089		730	0.969		730	0.978
358	0.645		729	1.126		729	1.087		729	0.969		729	0.978
356	0.645		728	1.124		728	1.085		728	0.969		728	0.978
354	0.645		727	1.122		727	1.083		727	0.968		727	0.978
352	0.648		726	1.119		726	1.08		726	0.968		726	0.977
350	0.648		725	1.117		725	1.078		725	0.967		725	0.977
348	0.648		724	1.115		724	1.076		724	0.967		724	0.977
346	0.648		723	1.113		723	1.074		723	0.966		723	0.977
344	0.651		722	1.111		722	1.072		722	0.966		722	0.976
342	0.654		721	1.109		721	1.07		721	0.966		721	0.976
340	0.66		720	1.107		720	1.068		720	0.965		720	0.976
338	0.663		719	1.104		719	1.066		719	0.965		719	0.975
336	0.669		718	1.102		718	1.064		718	0.964		718	0.975
334	0.672		717	1.099		717	1.062		717	0.964		717	0.974
332	0.678		716	1.097		716	1.06		716	0.963		716	0.974
330	0.681		715	1.095		715	1.058		715	0.963		715	0.974
328	0.684		714	1.093		714	1.056		714	0.962		714	0.973
326	0.687		713	1.091		713	1.054		713	0.962		713	0.973
324	0.693		712	1.089		712	1.052		712	0.961		712	0.973
322	0.696		711	1.087		711	1.05		711	0.96		711	0.972
320	0.699		710	1.084		710	1.048		710	0.96		710	0.972
318	0.705		709	1.082		709	1.046		709	0.959		709	0.971
316	0.711		708	1.08		708	1.043		708	0.958		708	0.97
314	0.717		707	1.078		707	1.041		707	0.958		707	0.97
312	0.72		706	1.075		706	1.039		706	0.957		706	0.969
310	0.729		705	1.073		705	1.037		705	0.956		705	0.969
			704	1.071		704	1.035		704	0.956		704	0.968
			703	1.069		703	1.033		703	0.955		703	0.967
			702	1.066		702	1.031		702	0.954		702	0.967
			701	1.064		701	1.029		701	0.954		701	0.966
			700	1.062		700	1.027		700	0.953		700	0.966
			699	1.06		699	1.025		699	0.952		699	0.965
			698	1.057		698	1.023		698	0.951		698	0.964
			697	1.055		697	1.02		697	0.95		697	0.963
			696	1.053		696	1.018		696	0.949		696	0.963
			695	1.05		695	1.016		695	0.948		695	0.962
			694	1.048		694	1.014		694	0.948		694	0.961
			693	1.046		693	1.012		693	0.947		693	0.96
			692	1.044		692	1.01		692	0.946		692	0.959
			691	1.041		691	1.008		691	0.945		691	0.959
			690	1.039		690	1.006		690	0.944		690	0.958
			689	1.037		689	1.004		689	0.944		689	0.957
			688	1.034		688	1.001		688	0.942		688	0.956
			687	1.032		687	0.999		687	0.941		687	0.955
			686	1.029		686	0.997		686	0.94		686	0.954
			685	1.027		685	0.995		685	0.939		685	0.953
			684	1.025		684	0.993		684	0.938		684	0.952
			683	1.023		683	0.991		683	0.937		683	0.951
			682	1.02		682	0.989		682	0.936		682	0.95
			681	1.018		681	0.987		681	0.935		681	0.949
			680	1.016		680	0.985		680	0.934		680	0.948
			679	1.014		679	0.983		679	0.933		679	0.947
			678	1.012		678	0.981		678	0.932		678	0.946
			677	1.009		677	0.979		677	0.932		677	0.945
			676	1.007		676	0.976		676	0.93		676	0.944
			675	1.005		675	0.975		675	0.93		675	0.943
			674	1.003		674	0.973		674	0.929		674	0.942
			673	1.001		673	0.971		673	0.928		673	0.941
			672	0.999		672	0.969		672	0.927		672	0.94
			671	0.997		671	0.967		671	0.926		671	0.939
			670	0.995		670	0.965		670	0.925		670	0.938
			669	0.993		669	0.963		669	0.924		669	0.937
			668	0.991		668	0.961		668	0.923		668	0.936
			667	0.989		667	0.959		667	0.922		667	0.935
			666	0.987		666	0.958		666	0.921		666	0.934
			665	0.985		665	0.956		665	0.92		665	0.933
			664	0.983		664	0.954		664	0.919		664	0.932
			663	0.98		663	0.952		663	0.918		663	0.93
			662	0.978		662	0.949		662	0.917		662	0.929
			661	0.975		661	0.947		661	0.915		661	0.927
			660	0.973		660	0.944		660	0.914		660	0.926
			659	0.97		659	0.942		659	0.912		659	0.924
			658	0.968		658	0.939		658	0.911		658	0.923
			657	0.965		657	0.937		657	0.91		657	0.921
			656	0.962		656	0.934		656	0.908		656	0.919
			655	0.959		655	0.932		655	0.906		655	0.917
			654	0.956		654	0.929		654	0.904		654	0.915
			653	0.953		653	0.926		653	0.902		653	0.913
			652	0.95		652	0.923		652	0.901		652	0.911
			651	0.948		651	0.921		651	0.899		651	0.91
			650	0.945		650	0.918		650	0.898		650	0.908
			649	0.943		649	0.916		649	0.897		649	0.907
			648	0.941		648	0.914		648	0.896		648	0.906
			647	0.939		647	0.912		647	0.895		647	0.905
			646	0.936		646	0.91		646	0.893		646	0.903
			645	0.933		645	0.907		645	0.892		645	0.902
			644	0.931		644	0.905		644	0.891		644	0.901
			643	0.929		643	0.903		643	0.889		643	0.899
			642	0.926		642	0.9		642	0.888		642	0.898
			641	0.924		641	0.898		641	0.887		641	0.896
			640	0.921		640	0.895		640	0.885		640	0.895
			639	0.918		639	0.893		639	0.884		639	0.893
			638	0.916		638	0.891		638	0.883		638	0.892
			637	0.913		637	0.888		637	0.881		637	0.89
			636	0.911		636	0.886		636	0.88		636	0.889
			635	0.908		635	0.883		635	0.878		635	0.887
			634	0.906		634	0.881		634	0.877		634	0.886
			633	0.903		633	0.879		633	0.876		633	0.884
			632	0.901		632	0.876		632	0.874		632	0.883
			631	0.898		631	0.874		631	0.873		631	0.882
			630	0.896		630	0.871		630	0.872		630	0.88
			629	0.893		629	0.869		629	0.87		629	0.879
			628	0.891		628	0.867		628	0.869		628	0.877
			627	0.888		627	0.864		627	0.868		627	0.876
			626	0.886		626	0.862		626	0.866		626	0.874
			625	0.884		625	0.86		625	0.865		625	0.873
			624	0.881		624	0.857		624	0.864		624	0.871
			623	0.878		623	0.855		623	0.862		623	0.87
			622	0.876		622	0.852		622	0.86		622	0.868
			621	0.873		621	0.85		621	0.859		621	0.867
			620	0.871		620	0.847		620	0.857		620	0.865
			619	0.868		619	0.845		619	0.856		619	0.863
			618	0.865		618	0.842		618	0.854		618	0.862
			617	0.863		617	0.84		617	0.853		617	0.86
			616	0.86		616	0.838		616	0.851		616	0.859
			615	0.858		615	0.835		615	0.85		615	0.857
			614	0.855		614	0.833		614	0.848		614	0.856
			613	0.853		613	0.831		613	0.846		613	0.854
			612	0.85		612	0.828		612	0.845		612	0.853
			611	0.847		611	0.826		611	0.843		611	0.851
			610	0.845		610	0.823		610	0.842		610	0.85
			609	0.842		609	0.821		609	0.84		609	0.848
			608	0.84		608	0.819		608	0.838		608	0.847
			607	0.838		607	0.816		607	0.837		607	0.845
			606	0.835		606	0.814		606	0.835		606	0.843
			605	0.833		605	0.812		605	0.833		605	0.842
			604	0.83		604	0.809		604	0.831		604	0.84
			603	0.827		603	0.807		603	0.83		603	0.838
			602	0.825		602	0.804		602	0.828		602	0.836
			601	0.822		601	0.802		601	0.826		601	0.834
			600	0.82		600	0.8		600	0.824		600	0.832
			599	0.817		599	0.797		599	0.822		599	0.831
			598	0.815		598	0.795		598	0.82		598	0.829
			597	0.812		597	0.793		597	0.818		597	0.827
			596	0.81		596	0.79		596	0.816		596	0.825
			595	0.807		595	0.788		595	0.814		595	0.823
			594	0.805		594	0.786		594	0.812		594	0.821
			593	0.802		593	0.784		593	0.81		593	0.819
			592	0.8		592	0.781		592	0.808		592	0.818
			591	0.797		591	0.779		591	0.806		591	0.816
			590	0.795		590	0.777		590	0.804		590	0.814
			589	0.792		589	0.775		589	0.802		589	0.812
			588	0.79		588	0.772		588	0.8		588	0.81
			587	0.788		587	0.771		587	0.797		587	0.808
			586	0.786		586	0.768		586	0.795		586	0.805
			585	0.783		585	0.766		585	0.793		585	0.803
			584	0.781		584	0.764		584	0.791		584	0.801
			583	0.779		583	0.762		583	0.788		583	0.799
			582	0.776		582	0.76		582	0.786		582	0.797
			581	0.774		581	0.758		581	0.784		581	0.795
			580	0.772		580	0.756		580	0.781		580	0.792
			579	0.769		579	0.754		579	0.779		579	0.79
			578	0.767		578	0.752		578	0.776		578	0.788
			577	0.765		577	0.75		577	0.774		577	0.786
			576	0.763		576	0.748		576	0.772		576	0.783
			575	0.761		575	0.746		575	0.769		575	0.781
			574	0.758		574	0.743		574	0.767		574	0.779
			573	0.756		573	0.741		573	0.764		573	0.776
			572	0.754		572	0.739		572	0.762		572	0.774
			571	0.751		571	0.737		571	0.759		571	0.771
			570	0.749		570	0.735		570	0.757		570	0.769
			569	0.747		569	0.733		569	0.754		569	0.767
			568	0.745		568	0.731		568	0.751		568	0.764
			567	0.743		567	0.729		567	0.749		567	0.762
			566	0.74		566	0.727		566	0.746		566	0.759
			565	0.738		565	0.724		565	0.744		565	0.756
			564	0.736		564	0.722		564	0.741		564	0.754
			563	0.733		563	0.72		563	0.739		563	0.751
			562	0.731		562	0.718		562	0.736		562	0.749
			561	0.729		561	0.716		561	0.734		561	0.747
			560	0.726		560	0.714		560	0.731		560	0.744
			559	0.724		559	0.711		559	0.728		559	0.741
			558	0.721		558	0.709		558	0.726		558	0.739
			557	0.719		557	0.706		557	0.723		557	0.736
			556	0.716		556	0.704		556	0.72		556	0.733
			555	0.714		555	0.702		555	0.718		555	0.731
			554	0.711		554	0.699		554	0.715		554	0.728
			553	0.709		553	0.697		553	0.713		553	0.726
			552	0.706		552	0.694		552	0.71		552	0.723
			551	0.703		551	0.692		551	0.707		551	0.721
			550	0.7		550	0.689		550	0.705		550	0.718
			549	0.697		549	0.686		549	0.702		549	0.715
			548	0.695		548	0.684		548	0.7		548	0.713
			547	0.692		547	0.681		547	0.697		547	0.71
			546	0.689		546	0.679		546	0.695		546	0.708
			545	0.686		545	0.676		545	0.692		545	0.705
			544	0.684		544	0.673		544	0.69		544	0.703
			543	0.681		543	0.671		543	0.687		543	0.7
			542	0.677		542	0.668		542	0.684		542	0.698
			541	0.674		541	0.665		541	0.681		541	0.695
			540	0.671		540	0.662		540	0.679		540	0.692
			539	0.668		539	0.659		539	0.676		539	0.69
			538	0.665		538	0.656		538	0.674		538	0.687
			537	0.662		537	0.653		537	0.671		537	0.684
			536	0.659		536	0.651		536	0.669		536	0.682
			535	0.656		535	0.648		535	0.666		535	0.679
			534	0.653		534	0.645		534	0.664		534	0.676
			533	0.649		533	0.641		533	0.661		533	0.674
			532	0.646		532	0.638		532	0.658		532	0.671
			531	0.643		531	0.635		531	0.655		531	0.668
			530	0.64		530	0.632		530	0.653		530	0.666
			529	0.637		529	0.63		529	0.65		529	0.663
			528	0.634		528	0.627		528	0.648		528	0.66
			527	0.63		527	0.624		527	0.645		527	0.658
			526	0.627		526	0.62		526	0.642		526	0.655
			525	0.624		525	0.617		525	0.639		525	0.652
			524	0.62		524	0.614		524	0.637		524	0.649
			523	0.617		523	0.611		523	0.634		523	0.646
			522	0.614		522	0.608		522	0.632		522	0.644
			521	0.611		521	0.605		521	0.629		521	0.641
			520	0.608		520	0.602		520	0.626		520	0.638
			519	0.605		519	0.6		519	0.623		519	0.636
			518	0.602		518	0.597		518	0.621		518	0.633
			517	0.598		517	0.594		517	0.618		517	0.63
			516	0.596		516	0.591		516	0.616		516	0.627
			515	0.593		515	0.588		515	0.613		515	0.625
			514	0.59		514	0.586		514	0.611		514	0.622
			513	0.587		513	0.583		513	0.608		513	0.619
			512	0.585		512	0.581		512	0.606		512	0.617
			511	0.582		511	0.578		511	0.603		511	0.614
			510	0.579		510	0.575		510	0.601		510	0.611
			509	0.576		509	0.573		509	0.598		509	0.608
			508	0.574		508	0.571		508	0.596		508	0.606
			507	0.572		507	0.569		507	0.594		507	0.603
			506	0.569		506	0.567		506	0.592		506	0.601
			505	0.567		505	0.565		505	0.59		505	0.599
			504	0.565		504	0.563		504	0.588		504	0.597
			503	0.563		503	0.561		503	0.586		503	0.594
			502	0.561		502	0.559		502	0.584		502	0.592
			501	0.559		501	0.558		501	0.582		501	0.59
			500	0.558		500	0.556		500	0.58		500	0.588
			499	0.556		499	0.555		499	0.579		499	0.587
			498	0.555		498	0.554		498	0.578		498	0.585
			497	0.554		497	0.553		497	0.577		497	0.584
			496	0.554		496	0.552		496	0.575		496	0.583
			495	0.553		495	0.552		495	0.575		495	0.582
			494	0.553		494	0.551		494	0.574		494	0.581
			493	0.552		493	0.551		493	0.574		493	0.58
			492	0.552		492	0.551		492	0.573		492	0.579
			491	0.552		491	0.551		491	0.573		491	0.579
			490	0.552		490	0.551		490	0.573		490	0.579
			489	0.552		489	0.552		489	0.573		489	0.579
			488	0.553		488	0.552		488	0.574		488	0.579
			487	0.554		487	0.553		487	0.574		487	0.579
			486	0.555		486	0.554		486	0.575		486	0.58
			485	0.556		485	0.555		485	0.576		485	0.581
			484	0.557		484	0.556		484	0.577		484	0.582
			483	0.559		483	0.558		483	0.578		483	0.584
			482	0.56		482	0.559		482	0.579		482	0.585
			481	0.561		481	0.56		481	0.581		481	0.586
			480	0.563		480	0.562		480	0.582		480	0.588
			479	0.565		479	0.563		479	0.583		479	0.589
			478	0.566		478	0.565		478	0.585		478	0.59
			477	0.568		477	0.567		477	0.587		477	0.592
			476	0.57		476	0.568		476	0.588		476	0.594
			475	0.571		475	0.57		475	0.59		475	0.596
			474	0.573		474	0.572		474	0.591		474	0.597
			473	0.575		473	0.574		473	0.593		473	0.599
			472	0.577		472	0.575		472	0.595		472	0.601
			471	0.579		471	0.577		471	0.597		471	0.603
			470	0.581		470	0.579		470	0.598		470	0.605
			469	0.583		469	0.58		469	0.6		469	0.607
			468	0.584		468	0.582		468	0.602		468	0.609
			467	0.586		467	0.583		467	0.603		467	0.61
			466	0.588		466	0.585		466	0.605		466	0.612
			465	0.589		465	0.587		465	0.607		465	0.614
			464	0.591		464	0.588		464	0.609		464	0.616
			463	0.593		463	0.59		463	0.61		463	0.618
			462	0.595		462	0.592		462	0.612		462	0.62
			461	0.597		461	0.594		461	0.614		461	0.622
			460	0.598		460	0.595		460	0.616		460	0.624
			459	0.6		459	0.596		459	0.617		459	0.626
			458	0.601		458	0.598		458	0.619		458	0.627
			457	0.603		457	0.599		457	0.621		457	0.629
			456	0.604		456	0.601		456	0.622		456	0.631
			455	0.606		455	0.602		455	0.624		455	0.633
			454	0.607		454	0.604		454	0.626		454	0.635
			453	0.609		453	0.605		453	0.627		453	0.637
			452	0.61		452	0.607		452	0.629		452	0.638
			451	0.612		451	0.608		451	0.63		451	0.64
			450	0.613		450	0.609		450	0.632		450	0.642
			449	0.615		449	0.611		449	0.633		449	0.644
			448	0.616		448	0.612		448	0.635		448	0.645
			447	0.618		447	0.614		447	0.637		447	0.647
			446	0.619		446	0.615		446	0.638		446	0.649
			445	0.621		445	0.616		445	0.64		445	0.651
			444	0.622		444	0.618		444	0.641		444	0.652
			443	0.623		443	0.619		443	0.643		443	0.654
			442	0.624		442	0.62		442	0.644		442	0.655
			441	0.625		441	0.621		441	0.645		441	0.657
			440	0.626		440	0.622		440	0.646		440	0.658
			439	0.628		439	0.623		439	0.648		439	0.66
			438	0.629		438	0.624		438	0.649		438	0.661
			437	0.63		437	0.625		437	0.65		437	0.663
			436	0.631		436	0.626		436	0.651		436	0.664
			435	0.632		435	0.627		435	0.653		435	0.666
			434	0.633		434	0.628		434	0.654		434	0.667
			433	0.634		433	0.629		433	0.655		433	0.669
			432	0.635		432	0.63		432	0.657		432	0.67
			431	0.636		431	0.631		431	0.658		431	0.672
			430	0.637		430	0.632		430	0.659		430	0.673
			429	0.638		429	0.633		429	0.66		429	0.674
			428	0.639		428	0.634		428	0.661		428	0.676
			427	0.64		427	0.635		427	0.662		427	0.677
			426	0.641		426	0.635		426	0.663		426	0.678
			425	0.642		425	0.636		425	0.665		425	0.68
			424	0.643		424	0.637		424	0.666		424	0.681
			423	0.643		423	0.638		423	0.667		423	0.682
			422	0.644		422	0.639		422	0.668		422	0.683
			421	0.645		421	0.639		421	0.669		421	0.684
			420	0.646		420	0.64		420	0.67		420	0.686
			419	0.647		419	0.641		419	0.671		419	0.687
			418	0.648		418	0.642		418	0.673		418	0.688
			417	0.649		417	0.643		417	0.674		417	0.689
			416	0.65		416	0.644		416	0.675		416	0.691
			415	0.651		415	0.645		415	0.676		415	0.692
			414	0.651		414	0.645		414	0.677		414	0.694
			413	0.652		413	0.646		413	0.678		413	0.695
			412	0.653		412	0.647		412	0.679		412	0.696
			411	0.653		411	0.647		411	0.68		411	0.697
			410	0.654		410	0.648		410	0.68		410	0.698
			409	0.655		409	0.648		409	0.681		409	0.699
			408	0.655		408	0.649		408	0.682		408	0.701
			407	0.656		407	0.65		407	0.683		407	0.702
			406	0.657		406	0.651		406	0.684		406	0.703
			405	0.658		405	0.651		405	0.685		405	0.704
			404	0.658		404	0.652		404	0.686		404	0.705
			403	0.658		403	0.652		403	0.687		403	0.706
			402	0.659		402	0.653		402	0.688		402	0.707
			401	0.659		401	0.653		401	0.688		401	0.708
			400	0.66		400	0.653		400	0.689		400	0.709
			399	0.66		399	0.654		399	0.69		399	0.71
			398	0.661		398	0.654		398	0.69		398	0.71
			397	0.661		397	0.654		397	0.691		397	0.711
			396	0.662		396	0.655		396	0.692		396	0.712
			395	0.662		395	0.656		395	0.693		395	0.713
			394	0.663		394	0.656		394	0.693		394	0.714
			393	0.663		393	0.656		393	0.694		393	0.715
			392	0.663		392	0.657		392	0.695		392	0.716
			391	0.664		391	0.657		391	0.695		391	0.717
			390	0.664		390	0.658		390	0.696		390	0.718
			389	0.664		389	0.658		389	0.697		389	0.719
			388	0.665		388	0.658		388	0.697		388	0.719
			387	0.665		387	0.658		387	0.697		387	0.72
			386	0.665		386	0.658		386	0.698		386	0.721
			385	0.665		385	0.659		385	0.698		385	0.721
			384	0.666		384	0.659		384	0.699		384	0.722
			383	0.666		383	0.659		383	0.699		383	0.723
			382	0.666		382	0.659		382	0.7		382	0.724
			381	0.666		381	0.66		381	0.7		381	0.724
			380	0.667		380	0.66		380	0.701		380	0.725
			379	0.667		379	0.66		379	0.702		379	0.725
			378	0.667		378	0.66		378	0.702		378	0.726
			377	0.667		377	0.66		377	0.702		377	0.727
			376	0.667		376	0.66		376	0.703		376	0.727
			375	0.667		375	0.66		375	0.703		375	0.728
			374	0.667		374	0.661		374	0.703		374	0.729
			373	0.667		373	0.661		373	0.704		373	0.729
			372	0.668		372	0.661		372	0.704		372	0.73
			371	0.668		371	0.661		371	0.704		371	0.73
			370	0.668		370	0.661		370	0.705		370	0.731
			369	0.668		369	0.661		369	0.705		369	0.731
			368	0.668		368	0.662		368	0.706		368	0.732
			367	0.668		367	0.662		367	0.706		367	0.732
			366	0.668		366	0.662		366	0.706		366	0.733
			365	0.668		365	0.662		365	0.707		365	0.733
			364	0.669		364	0.662		364	0.707		364	0.734
			363	0.669		363	0.662		363	0.707		363	0.734
			362	0.669		362	0.662		362	0.708		362	0.735
			361	0.669		361	0.663		361	0.708		361	0.736
			360	0.67		360	0.663		360	0.709		360	0.737
			359	0.67		359	0.664		359	0.71		359	0.737
			358	0.67		358	0.664		358	0.71		358	0.738
			357	0.671		357	0.665		357	0.711		357	0.739
			356	0.672		356	0.665		356	0.711		356	0.74
			355	0.672		355	0.666		355	0.712		355	0.741
			354	0.673		354	0.667		354	0.713		354	0.742
			353	0.674		353	0.667		353	0.715		353	0.743
			352	0.675		352	0.668		352	0.716		352	0.744
			351	0.676		351	0.67		351	0.717		351	0.746
			350	0.677		350	0.671		350	0.718		350	0.748
			349	0.678		349	0.672		349	0.719		349	0.749
			348	0.679		348	0.673		348	0.721		348	0.751
			347	0.681		347	0.675		347	0.723		347	0.753
			346	0.683		346	0.676		346	0.725		346	0.756
			345	0.685		345	0.678		345	0.727		345	0.758
			344	0.687		344	0.68		344	0.73		344	0.761
			343	0.688		343	0.681		343	0.732		343	0.764
			342	0.69		342	0.683		342	0.734		342	0.766
			341	0.691		341	0.684		341	0.736		341	0.768
			340	0.692		340	0.685		340	0.737		340	0.77
			339	0.693		339	0.686		339	0.739		339	0.773
			338	0.695		338	0.687		338	0.741		338	0.775
			337	0.696		337	0.688		337	0.743		337	0.778
			336	0.698		336	0.69		336	0.746		336	0.781
			335	0.7		335	0.692		335	0.748		335	0.783
			334	0.702		334	0.694		334	0.751		334	0.786
			333	0.704		333	0.696		333	0.753		333	0.789
			332	0.706		332	0.698		332	0.756		332	0.792
			331	0.708		331	0.7		331	0.758		331	0.795
			330	0.71		330	0.702		330	0.76		330	0.798
			329	0.712		329	0.704		329	0.763		329	0.801
			328	0.714		328	0.706		328	0.766		328	0.804
			327	0.716		327	0.707		327	0.768		327	0.807
			326	0.719		326	0.709		326	0.771		326	0.81
			325	0.721		325	0.711		325	0.773		325	0.813
			324	0.723		324	0.713		324	0.776		324	0.816
			323	0.726		323	0.716		323	0.779		323	0.819
			322	0.728		322	0.717		322	0.781		322	0.822
			321	0.73		321	0.72		321	0.784		321	0.825
			320	0.733		320	0.722		320	0.787		320	0.829
			319	0.735		319	0.725		319	0.791		319	0.832
			318	0.738		318	0.727		318	0.794		318	0.835
			317	0.741		317	0.729		317	0.797		317	0.839
			316	0.744		316	0.732		316	0.8		316	0.842
			315	0.747		315	0.735		315	0.804		315	0.846
			314	0.75		314	0.738		314	0.808		314	0.85
			313	0.754		313	0.741		313	0.812		313	0.855
			312	0.759		312	0.746		312	0.817		312	0.86
			311	0.764		311	0.75		311	0.822		311	0.866

## Sheet: Figure 5c
Hydrogel						Aerogel
Samples	ΔT (℃)-No.1	ΔT (℃)-No.2	ΔT (℃)-No.3			Samples	ΔT (℃)-No.1	ΔT (℃)-No.2	ΔT (℃)-No.3
Blank	4.6	5.3	4.1			Blank	3.1	2.4	2.5
CNCs	24.2	22.4	21.2			CNCs	6.8	8.3	6.2
(S)-DNCs-1	30.2	31.1	27.2			(S)-DNCs-1	10.2	9.9	7.7
(R)-DNCs-1	28.3	30	32.7			(R)-DNCs-1	10.8	8.4	9.8
(S)-DNCs-2	35.5	41.8	39.2			(S)-DNCs-2	12.8	11.1	14.2
(R)-DNCs-2	40.2	38.6	35			(R)-DNCs-2	11.7	12.6	14.9

## Sheet: Figure 5f
Samples	Loading efficiency (%)-No.1	Loading efficiency (%)-No.2	Loading efficiency (%)-No.3
CNCs	0.93	1.51	1.26
(S)-DNCs-1	4.82	5.37	4.12
(R)-DNCs-1	7.94	8.28	6.51
(S)-DNCs-2	12.87	10.72	11.67
(R)-DNCs-2	16.23	14.01	15.18

## Sheet: Figure 5h
IR treatment				37 ℃
Time (min)	Release ratio (%)	S. D. (Y axis)		Time (min)	Release ratio (%)	S. D. (Y axis)
2	1.3	0.061		2	0.35	0.041
4	2.85	0.075		4	0.5	0.035
6	3.65	0.087		6	0.7	0.043
8	4.35	0.131		8	1.05	0.057
10	5.05	0.081		10	1.4	0.063
12	5.95	0.178		12	1.75	0.061
14	6.7	0.071		14	1.85	0.073
16	7.25	0.115		16	2	0.062
18	7.45	0.128		18	2.1	0.057

## Sheet: Figure 5i
Levofloxacin					Ofloxacin (Racemate)
Samples	Release ratio (%)-No.1	Release ratio (%)-No.2	Release ratio (%)-No.3		Samples	Release ratio (%)-No.1	Release ratio (%)-No.2	Release ratio (%)-No.3
Blank	0.84	0.9	0.88		Blank	0.77	0.75	0.84
CNCs	1.58	1.7	1.61		CNCs	1.77	1.74	1.62
(S)-DNCs-2	5.76	5.97	5.89		(S)-DNCs-2	5.49	5.84	5.81
(R)-DNCs-2	3.65	3.82	3.74		(R)-DNCs-2	4.27	3.75	4.06

[truncated: 19 more sheets: Figure 6f, Figure 6h, Figure 6j, Figure 6k, Supplementary Figure 2a, Supplementary Figure 2b, Supplementary Figure 4a, Supplementary Figure 4b, Supplementary Figure 4c, Supplementary Figure 5b, Supplementary Figure 6a, Supplementary Figure 7a, Supplementary Figure 7b, Supplementary Figure 9a, Supplementary Figure 9c, Supplementary Figure 10a, Supplementary Figure 10b, Supplementary Figure 12c, Supplementary Figure 12d]
